# Supplementary material for: Exploring Biophysical Linkages between Coastal Forestry Management Practices and Aquatic Bivalve Contaminant Exposure
Source: Toxics. 2021 Mar 2;9(3):46. doi: 10.3390/toxics9030046 (PMC7999571; doi:10.3390/toxics9030046)
Supplement: Supplementary file 1 [file toxics-09-00046-s001.zip]

Archive with 1 entries (1 files):
- toxics-1058771-supplementary.xlsx
