# Supplementary material for: Exploring Biophysical Linkages between Coastal Forestry Management Practices and Aquatic Bivalve Contaminant Exposure
Source: Toxics. 2021 Mar 2;9(3):46. doi: 10.3390/toxics9030046 (PMC7999571; doi:10.3390/toxics9030046)
Supplement: Supplementary file 1 [file toxics-09-00046-s001.zip › toxics-1058771-supplementary.xlsx]

## Sheet: metadata
Supplementary Materials
Exploring biophysical linkages between coastal forestry management practices and aquatic bivalve contaminant exposure
Kaegan Scully-Engelmeyer*1, Elise F. Granek1, Max Nielsen-Pincus1, Andy Lanier2, Steven S. Rumrill3, Patrick Moran4, Elena Nilsen5, Michelle L. Hladik6, and Lori Pillsbury7 1 Portland State University 2 Oregon Department of Land Conservation and Development 3 Oregon Department of Fish and Wildlife 4 U.S. Geological Survey, Washington Water Science Center 5 U.S. Geological Survey, Oregon Water Sci…
Files are organized into the following tabs:
Table S1: Bivalve Analyte List
Table S2: POCIS Analyte List
Table S3: Tissue Concentrations
Table S4: POCIS Concentrations
Table S5: Bivalve measurements
Table S6: POCIS site variables
Figure S1: Bivalve sample locations
Figure S2: POCIS correlation matrices
Figure S3: Bivalve lipid normalization pie charts
Table S1: Bivalve Analyte List - Contents
Description:	Complete list of pesticides and degredates analyzed in bivalve tissue samples
Abbreviations:
CAS Number:	Chemical Abstracts Service Registry Number
LC-MS/MS:	liquid chromatography - tandem mass spectrometry
GC-MS/MS:	gas chromatography - tandem mass spectrometry
LOD (ng/g):	Limits of detection - the value greater than three times the signal-to-noise ratio
Table S2: POCIS Analyte List - Contents
Description:	Complete list of pesticides and degredates analyzed in POCIS samplers
Abbreviations:
PQL (ug/extract):	Practical quantitation limit
Method:	Method of analysis
Table S3: Tissue Concentrations - Contents
Description:	Composite bivalve sample information as well as measured dry weight and lipid normalized pesticide detections
Abbreviations:
RL:	Reporting limit
Table S4: POCIS Concentrations - Contents
Description:	Passive water sample information as well as measured per-POCIS herbicide concentrations
Abbreviations:
RL:	Reporting limit
Table S5: Bivalve measurements - Contents
Description:	Bivalve sample collection information and individual measurements
Table S6: POCIS site variables - Contents
Description:	Passive water sampling sites with measured herbicide accumulation and associated physical and management watershed charactaristics
Abbreviations:
RL:	Reporting limit
MSM:	Metsulfuron-methyl
SMM:	Sulfometuron-methyl
Herb_notif:	percent of each watershed with active aerial herbicide notifications during POCIS deployment window
ind_priv:	percent of each watershed zoned for forestry uses and comprising either private or industrial ownership classes
Table S7: POCIS cor matricies - Contents
Description:	Correlation matricies of untransformed watershed variables (physial and management) and total herbicide accumulation in POCIS samplers
Abbreviations:
totalng:	total ccumulation of herbicides in POCIS samplers (ng/POCIS)
Herb_notif:	percent of each watershed with active aerial herbicide notifications during POCIS deployment window
ind_priv:	percent of each watershed zoned for forestry uses and comprising either private or industrial ownership classes
avg_slope:	average watershed slope
km2:	watershed size in square kilometers
PRECIP_cm:	Average annual preciptitiation within the watershed
avtemp_c:	Average temperature (in celcius) between two temperature readings (deployment and retreival) at each site

## Sheet: Table S1-Bivalve Analyte List
Compound Name	CAS Number	Pesticide Type	Instrument	LOD (ng/g)
3,4-Dichloroaniline	95-76-1	Degradate	LC-MS/MS	5		current-use forestry compound
3,5-Dichloroaniline	626-43-7	Degradate	GC-MS/MS	5
Acetamiprid	135410-20-7	Insecticide	LC-MS/MS	5
Acibenzolar-S-methyl	135158-54-2	Herbicide	GC-MS/MS	10
Allethrin	584-79-2	Insecticide	GC-MS/MS	5
Atrazine	1912-24-9	Herbicide	GC-MS/MS	5
Azoxystrobin	131860-33-8	Fungicide	GC-MS/MS	5
Benefin (Benfluralin)	1861-40-1	Insecticide	GC-MS/MS	5
Bifenthrin	82657-04-3	Insecticide	GC-MS/MS	5
Boscalid	188425-85-6	Fungicide	GC-MS/MS	5
Bromuconazole	116255-48-2	Fungicide	GC-MS/MS	5
Butralin	33629-47-9	Herbicide	GC-MS/MS	5
Carbaryl	63-25-2	Insecticide	GC-MS/MS	5
Carbendazim	10605-21-7	Fungicide	LC-MS/MS	5
Carbofuran	1563-66-2	Insecticide	GC-MS/MS	5
Chlorantraniliprole	500008-45-7	Insecticide	LC-MS/MS	5
Chlorfenpyr	122453-73-0	Insecticide	GC-MS/MS	5
Chlorothalonil	1897-45-6	Fungicide	GC-MS/MS	10
Chlorpyrifos	2921-88-2	Insecticide	GC-MS/MS	5
Chlorpyrifos oxon	5598-15-12	Degradate	GC-MS/MS	10
Clomazone	81777-89-1	Herbicide	GC-MS/MS	5
Clothianidin	210880-92-5	Insecticide	LC-MS/MS	5
Clothianidin-desmethyl	135018-15-4	Degradate	LC-MS/MS	5
Coumaphos	56-72-4	Insecticide	GC-MS/MS	5
Cyantraniliprole	736994-63-1	Insecticide	GC-MS/MS	5
Cyazofamid	120116-88-3	Fungicide	LC-MS/MS	5
Cycloate	1134-23-2	Herbicide	LC-MS/MS	5
Cyfluthrin (all isomers)	68359-37-5	Insecticide	GC-MS/MS	5
Cyhalofop-butyl	122008-85-9	Herbicide	GC-MS/MS	5
Cyhalothrin (lambda and gamma)	68085-85-8	Insecticide	GC-MS/MS	5
Cypermethrin (all isomers)	52315-07-8	Insecticide	GC-MS/MS	5
Cyproconazole	94361-06-5	Fungicide	GC-MS/MS	5
Cyprodinil	121552-61-2	Fungicide	GC-MS/MS	5
DCPA (Dacthal)	1861-32-1	Degradate	GC-MS/MS	5
DCPMU (Diuron Degradate)	3567-62-2	Degradate	LC-MS/MS	5
DCPU (Diuron Degradate)	2327-02-8	Degradate	LC-MS/MS	5
Deltamethrin	52918-63-5	Insecticide	GC-MS/MS	5
Diazinon	333-41-5	Insecticide	GC-MS/MS	5
Diazinon oxon	962-58-3	Degradate	GC-MS/MS	10
Difenoconazole	119446-68-3	Fungicide	GC-MS/MS	5
Dimethomorph	110488-70-5	Fungicide	GC-MS/MS	5
Dinotefuran	165252-70-0	Insecticide	LC-MS/MS	5
Dithiopyr	97886-45-8	Herbicide	GC-MS/MS	5
Diuron	330-54-1	Herbicide	LC-MS/MS	5
EPTC	759-94-4	Herbicide	GC-MS/MS	5
Esfenvalerate	66230-04-4	Insecticide	GC-MS/MS	5
Ethaboxam	162650-77-3	Fungicide	LC-MS/MS	5
Ethalfluralin	55283-68-6	Herbicide	GC-MS/MS	5
Etofenprox	80844-07-1	Insecticide	GC-MS/MS	5
Famoxadone	131807-57-3	Fungicide	GC-MS/MS	5
Fenamidone	161326-34-7	Fungicide	GC-MS/MS	5
Fenarimol	60168-88-9	Fungicide	GC-MS/MS	10
Fenbuconazole	114369-43-6	Fungicide	GC-MS/MS	5
Fenpropathrin	71283-80-2	Insecticide	GC-MS/MS	5
Fipronil	55-38-9	Insecticide	GC-MS/MS	5
Fipronil desulfinyl	205650-65-3	Degradate	GC-MS/MS	5
Fipronil desulfinyl amide	205650-69-7	Degradate	GC-MS/MS	5
Fipronil sulfide	120067-83-6	Degradate	GC-MS/MS	5
Fipronil sulfone	120068-36-2	Degradate	GC-MS/MS	5
Flonicamid	158062-67-0	Insecticide	LC-MS/MS	5
Fluazinam	79622-59-6	Insecticide	GC-MS/MS	10
Fludioxonil	131341-86-1	Fungicide	GC-MS/MS	5
Flufenacet	142459-58-3	Herbicide	GC-MS/MS	5
Flumetralin	62924-70-3	Plant Growth Regulator	GC-MS/MS	5
Fluopicolide	239110-15-7	Fungicide	GC-MS/MS	5
Fluopyram	658066-35-4	Fungicide	GC-MS/MS	5
Fluoxastrobin	193740-76-0	Fungicide	GC-MS/MS	10
Flupyradifurone	951659-40-8	Insecticide	LC-MS/MS	5
Fluridone	59756-60-4	Herbicide	LC-MS/MS	5
Flusilazole	85509-19-9	Fungicide	GC-MS/MS	5
Flutolanil	66332-96-5	Fungicide	GC-MS/MS	5
Flutriafol	76674-21-0	Fungicide	GC-MS/MS	10
Fluxapyroxad	907204-31-3	Fungicide	GC-MS/MS	5
Hexazinone	51235-04-2	Herbicide	GC-MS/MS	5
Imazalil	35554-44-0	Fungicide	GC-MS/MS	10
Imidacloprid	138261-41-3	Insecticide	LC-MS/MS	5
Indaziflam	950782-86-2	Herbicide	GC-MS/MS	10
Indoxacarb	173584-44-6	Insecticide	GC-MS/MS	5
Iprodione	36734-19-7	Fungicide	GC-MS/MS	5
Kresoxim-methyl	143390-89-0	Fungicide	GC-MS/MS	5
Malathion	121-75-5	Insecticide	GC-MS/MS	5
Malathion oxon	1634-78-2	Degradate	GC-MS/MS	10
Mandipropamid	374726-62-2	Fungicide	LC-MS/MS	5
Metalaxyl	57837-19-1	Fungicide	GC-MS/MS	5
Metconazole	125116-23-6	Fungicide	GC-MS/MS	5
Methoxyfenozide	161050-58-4	Insecticide	LC-MS/MS	5
Methyl parathion	298-00-0	Insecticide	GC-MS/MS	5
Metolachlor (R and S)	51218-45-2	Herbicide	GC-MS/MS	5
Myclobutanil	88671-89-0	Fungicide	GC-MS/MS	5
Napropamide	15299-99-7	Herbicide	GC-MS/MS	5
Novaluron	116714-46-6	Herbicide	GC-MS/MS	5
Oryzalin	19044-88-3	Herbicide	LC-MS/MS	5
Oxadiazon	19666-30-9	Herbicide	GC-MS/MS	5
Oxathiapiprolin	1003318-67-9	Fungicide	LC-MS/MS	5
Oxyfluorfen	42874-03-3	Herbicide	GC-MS/MS	5
p,p'-DDD	72-54-8	Degradate	GC-MS/MS	5
p,p'-DDE	72-55-9	Degradate	GC-MS/MS	5
p,p'-DDT	50-29-3	Insecticide	GC-MS/MS	5
Paclobutrazol	76738-62-0	Fungicide	GC-MS/MS	5
Pendimethalin	40487-42-1	Herbicide	GC-MS/MS	5
Penoxsulam	219714-96-2	Herbicide	LC-MS/MS	5
Pentachloroanisole (PCA)	1825-21-4	Insecticide	GC-MS/MS	5
Pentachloronitrobenzene (PCNB)	82-68-8	Fungicide	GC-MS/MS	5
Penthiopyrad	183675-82-3	Fungicide	LC-MS/MS	5
Permethrin (cis and trans)	52645-53-1	Insecticide	GC-MS/MS	5
Phenothrin	26002-80-2	Insecticide	GC-MS/MS	5
Phosmet	732-11-6	Insecticide	GC-MS/MS	5
Picoxystrobin	117428-22-5	Fungicide	GC-MS/MS	5
Piperonyl Butoxide	51-03-6	Synergist	GC-MS/MS	5
Prodiamine	29091-21-2	Herbicide	GC-MS/MS	5
Prometon	1610-18-0	Herbicide	GC-MS/MS	5
Prometryn	7287-19-6	Herbicide	GC-MS/MS	5
Propanil	709-98-8	Herbicide	GC-MS/MS	10
Propargite	2312-35-8	Insecticide	GC-MS/MS	5
Propiconazole (cis and trans)	60207-90-1	Fungicide	GC-MS/MS	5
Propyzamide	23950-58-5	Herbicide	GC-MS/MS	5
Pyraclostrobin	175013-18-0	Fungicide	GC-MS/MS	5
Pyridaben	96489-71-3	Insecticide	GC-MS/MS	5
Pyrimethanil	53112-28-0	Fungicide	GC-MS/MS	5
Quinoxyfen	124495-18-7	Fungicide	GC-MS/MS	5
Resmethrin (cis and trans)	10453-86-8	Insecticide	GC-MS/MS	5
Simazine	122-34-9	Herbicide	GC-MS/MS	5
Sulfometuron Methyl	7422-97-2	Herbicide	LC-MS/MS	5
Sulfoxaflor	945678-00-3	Insecticide	LC-MS/MS	5
tau-fluvalinate	102851-06-9	Insecticide	GC-MS/MS	5
Tebuconazole	107534-96-3	Fungicide	GC-MS/MS	5
Tebufenozide	112410-23-8	Insecticide	LC-MS/MS	5
Tebupirimfos	96182-53-5	Insecticide	GC-MS/MS	5
Tebupirimfos oxygen analog	NA	Degradate	GC-MS/MS	5
Tefluthrin	79538-32-2	Insecticide	GC-MS/MS	5
Tetraconazole	112281-77-3	Fungicide	GC-MS/MS	5
Tetramethrin	7696-12-0	Insecticide	GC-MS/MS	5
Thiabendazole	148-79-8	Fungicide	LC-MS/MS	5
Thiacloprid	111988-49-9	Insecticide	LC-MS/MS	5
Thiamethoxam	153719-23-4	Insecticide	LC-MS/MS	5
Thiamethoxam Degradate (CGA-355190)	NA	Degradate	LC-MS/MS	5
Thiobencarb	28249-77-6	Herbicide	GC-MS/MS	5
Tolfenpyrad	129558-76-5	Insecticide	LC-MS/MS	5
Triadimefon	43121-43-3	Fungicide	GC-MS/MS	5
Triallate	2303-17-5	Herbicide	GC-MS/MS	5
Tribufos	78-48-8	Herbicide	GC-MS/MS	5
Trifloxystrobin	141517-21-7	Fungicide	GC-MS/MS	5
Triflumizole	68694-11-1	Fungicide	GC-MS/MS	5
Trifluralin	1582-09-8	Herbicide	GC-MS/MS	5
Vinclozolin	50471-44-8	Fungicide	GC-MS/MS	5
Zoxamide	156052-68-5	Fungicide	GC-MS/MS	5

## Sheet: Table S2-POCIS Analyte List
Compound Name	CAS number	Pesticide Type	PQL (ug/extract)	Method
2,4-D acid	94-75-7	herbicide	0.03	EPA 8151A		current-use forestry compound
2,4-D isoctyl ester (EHE)	25168-26-7	herbicide	0.5	EPA 8321A
Atrazine	1912-24-9	herbicide	0.003	EPA 8321A
Clopyralid	1702-17-6	herbicide	0.03	EPA 8151A
Dicamba	1918-00-9	herbicide	0.03	EPA 8151A
Flumioxazin	103361-09-7	herbicide	0.03	EPA 8321A
Fluroxypyr	69377-81-7	herbicide	0.03	EPA 8151A
Hexazinone	51235-04-2	herbicide	0.001	EPA 8321A
Imazapyr	81510-83-0	herbicide	0.003	EPA 8321A
Metsulfuron-Methyl	74223-64-6	herbicide	0.003	EPA 8321A
Picloram	1918-02-1	herbicide	0.03	EPA 8151A
Saflufenacil	372137-35-4	herbicide	0.003	EPA 8321A
Sulfometuron-methyl	74222-97-2	herbicide	0.003	EPA 8321A
Triclopyr	57213-69-1	herbicide	0.03	EPA 8151A
Nonylphenol (NP)	104-40-5	adjuvant	0.5	EPA 625.1

## Sheet: Table S3-Tissue Concentrations
Sample Information					Mass (g) dry weight	% Lipid	ng/g dry weight												ng/g lipid weight (lipid-normalized concentrations)												ng/g lipid weight - class concentrations
Site	Sample ID	Season	Watershed	Species			Fenbuconazole	Fluopicolide	Indaziflam	Indoxacarb	Permethrin	Bifenthrin	Clothianidin Desmethyl	p,p'-DDT	p,p'-DDD	p,p'-DDE	Metolachlor	Pyraclostrobin	Fenbuconazole	Fluopicolide	Indaziflam	Indoxacarb	Permethrin	Bifenthrin	Clothianidin Desmethyl	p,p'-DDT	p,p'-DDD	p,p'-DDE	Metolachlor	Pyraclostrobin	Insecticide	Fungicide	Herbicide
P18_AA	SC-5A	Spring 2018	Alsea	M. arenaria	0.21	3.3	<RL	<RL	<RL	<RL	<RL	<RL	<RL	<RL	<RL	<RL	<RL	<RL	<RL	<RL	<RL	<RL	<RL	<RL	<RL	<RL	<RL	<RL	<RL	<RL	<RL	<RL	<RL
P18_AA	SC-4A	Spring 2018	Alsea	M. arenaria	0.22	1.8	<RL	<RL	<RL	<RL	<RL	<RL	<RL	<RL	<RL	<RL	<RL	<RL	<RL	<RL	<RL	<RL	<RL	<RL	<RL	<RL	<RL	<RL	<RL	<RL	<RL	<RL	<RL
P18_AA	SC-3A	Spring 2018	Alsea	M. arenaria	0.22	6.4	<RL	48.9	<RL	<RL	<RL	<RL	<RL	<RL	<RL	<RL	<RL	<RL	<RL	764.062	<RL	<RL	<RL	<RL	<RL	<RL	<RL	<RL	<RL	<RL	<RL	764.062	<RL
P18_CB	SC-5A	Spring 2018	Coos Bay	M. arenaria	0.22	4.1	<RL	<RL	<RL	<RL	<RL	<RL	<RL	<RL	<RL	<RL	<RL	<RL	<RL	<RL	<RL	<RL	<RL	<RL	<RL	<RL	<RL	<RL	<RL	<RL	<RL	<RL	<RL
P18_CB	SC-3A	Spring 2018	Coos Bay	M. arenaria	0.23	4.3	<RL	98.8	<RL	<RL	<RL	<RL	<RL	<RL	<RL	<RL	<RL	<RL	<RL	2297.67	<RL	<RL	<RL	<RL	<RL	<RL	<RL	<RL	<RL	<RL	<RL	2297.67	<RL
P18_CB	SC-1A	Spring 2018	Coos Bay	M. arenaria	0.24	7.1	<RL	50.6	<RL	<RL	<RL	<RL	<RL	<RL	<RL	<RL	<RL	<RL	<RL	712.676	<RL	<RL	<RL	<RL	<RL	<RL	<RL	<RL	<RL	<RL	<RL	712.676	<RL
P18_CB	PO-5A	Spring 2018	Coos Bay	C. gigas	0.22	15	<RL	<RL	<RL	<RL	<RL	<RL	<RL	<RL	<RL	<RL	<RL	<RL	<RL	<RL	<RL	<RL	<RL	<RL	<RL	<RL	<RL	<RL	<RL	<RL	<RL	<RL	<RL
P18_CB	PO-4A	Spring 2018	Coos Bay	C. gigas	0.24	10.8	11.8	264.6	107.4	<RL	<RL	<RL	<RL	<RL	<RL	<RL	<RL	<RL	109.259	2450	994.444	<RL	<RL	<RL	<RL	<RL	<RL	<RL	<RL	<RL	<RL	2559.26	994.444
P18_CB	PO-3A	Spring 2018	Coos Bay	C. gigas	0.22	13.2	<RL	<RL	<RL	<RL	<RL	<RL	<RL	<RL	<RL	<RL	<RL	<RL	<RL	<RL	<RL	<RL	<RL	<RL	<RL	<RL	<RL	<RL	<RL	<RL	<RL	<RL	<RL
P18_MA	WP.3	Spring 2018	Millicoma	M. falcata	0.28	7.5	<RL	<RL	<RL	<RL	<RL	11.6	<RL	<RL	<RL	<RL	<RL	<RL	<RL	<RL	<RL	<RL	<RL	154.667	<RL	<RL	<RL	<RL	<RL	<RL	154.667	<RL	<RL
P18_MA	WP.2	Spring 2018	Millicoma	M. falcata	0.49	5.7	<RL	<RL	<RL	<RL	<RL	<RL	<RL	<RL	<RL	<RL	<RL	<RL	<RL	<RL	<RL	<RL	<RL	<RL	<RL	<RL	<RL	<RL	<RL	<RL	<RL	<RL	<RL
P18_MA	WP.1	Spring 2018	Millicoma	M. falcata	0.29	3.4	<RL	<RL	<RL	<RL	<RL	6.2	<RL	<RL	<RL	<RL	<RL	<RL	<RL	<RL	<RL	<RL	<RL	182.353	<RL	<RL	<RL	<RL	<RL	<RL	182.353	<RL	<RL
P18_NA	SC-4A	Spring 2018	Nestucca	M. arenaria	0.22	2.3	<RL	<RL	<RL	<RL	<RL	<RL	<RL	<RL	<RL	<RL	<RL	<RL	<RL	<RL	<RL	<RL	<RL	<RL	<RL	<RL	<RL	<RL	<RL	<RL	<RL	<RL	<RL
P18_NA	SC-3A	Spring 2018	Nestucca	M. arenaria	0.22	2.7	<RL	48.8	<RL	<RL	<RL	<RL	<RL	<RL	<RL	<RL	<RL	<RL	<RL	1807.41	<RL	<RL	<RL	<RL	<RL	<RL	<RL	<RL	<RL	<RL	<RL	1807.41	<RL
P18_NA	SC-2A	Spring 2018	Nestucca	M. arenaria	0.22	2.7	<RL	<RL	<RL	<RL	<RL	<RL	<RL	<RL	<RL	<RL	<RL	<RL	<RL	<RL	<RL	<RL	<RL	<RL	<RL	<RL	<RL	<RL	<RL	<RL	<RL	<RL	<RL
P18_NM	SC-5A	Spring 2018	Nehalem	M. arenaria	0.23	3.5	<RL	<RL	<RL	<RL	<RL	<RL	<RL	<RL	<RL	<RL	<RL	<RL	<RL	<RL	<RL	<RL	<RL	<RL	<RL	<RL	<RL	<RL	<RL	<RL	<RL	<RL	<RL
P18_NM	SC-4A	Spring 2018	Nehalem	M. arenaria	0.22	3.6	<RL	10.8	<RL	<RL	<RL	<RL	<RL	<RL	<RL	<RL	<RL	<RL	<RL	300	<RL	<RL	<RL	<RL	<RL	<RL	<RL	<RL	<RL	<RL	<RL	300	<RL
P18_NM	SC-2A	Spring 2018	Nehalem	M. arenaria	0.22	1.8	<RL	<RL	<RL	<RL	<RL	<RL	<RL	<RL	<RL	<RL	<RL	<RL	<RL	<RL	<RL	<RL	<RL	<RL	<RL	<RL	<RL	<RL	<RL	<RL	<RL	<RL	<RL
P18_SA	SC-5A	Spring 2018	Siuslaw	M. arenaria	0.2	3	<RL	<RL	<RL	<RL	<RL	<RL	<RL	<RL	<RL	<RL	<RL	<RL	<RL	<RL	<RL	<RL	<RL	<RL	<RL	<RL	<RL	<RL	<RL	<RL	<RL	<RL	<RL
P18_SA	SC-4A	Spring 2018	Siuslaw	M. arenaria	0.23	4.8	215.7	2421.3	1298.2	374.6	<RL	<RL	<RL	<RL	<RL	<RL	<RL	<RL	4493.75	50443.8	27045.8	7804.17	<RL	<RL	<RL	<RL	<RL	<RL	<RL	<RL	7804.17	54937.5	27045.8
P18_SA	SC-2A	Spring 2018	Siuslaw	M. arenaria	0.22	5.9	<RL	70	<RL	<RL	<RL	<RL	<RL	<RL	<RL	<RL	<RL	<RL	<RL	1186.44	<RL	<RL	<RL	<RL	<RL	<RL	<RL	<RL	<RL	<RL	<RL	1186.44	<RL
P18_SH	WP.3	Spring 2018	Smith	M. falcata	0.26	6.9	<RL	<RL	<RL	<RL	<RL	<RL	<RL	<RL	<RL	<RL	<RL	<RL	<RL	<RL	<RL	<RL	<RL	<RL	<RL	<RL	<RL	<RL	<RL	<RL	<RL	<RL	<RL
P18_SH	WP.2	Spring 2018	Smith	M. falcata	0.3	5.7	<RL	<RL	<RL	<RL	<RL	<RL	<RL	<RL	<RL	<RL	<RL	<RL	<RL	<RL	<RL	<RL	<RL	<RL	<RL	<RL	<RL	<RL	<RL	<RL	<RL	<RL	<RL
P18_SH	WP.1	Spring 2018	Smith	M. falcata	0.39	5.1	<RL	<RL	<RL	<RL	<RL	<RL	<RL	<RL	<RL	<RL	<RL	<RL	<RL	<RL	<RL	<RL	<RL	<RL	<RL	<RL	<RL	<RL	<RL	<RL	<RL	<RL	<RL
P18_SH	SC-5A	Spring 2018	Smith	M. arenaria	0.22	9.5	23.1	851.4	212.7	22.2	<RL	<RL	<RL	<RL	<RL	<RL	<RL	<RL	243.158	8962.11	2238.95	233.684	<RL	<RL	<RL	<RL	<RL	<RL	<RL	<RL	233.684	9205.26	2238.95
P18_SH	SC-4A	Spring 2018	Smith	M. arenaria	0.22	6.4	<RL	223.6	<RL	<RL	<RL	<RL	<RL	<RL	<RL	<RL	<RL	<RL	<RL	3493.75	<RL	<RL	<RL	<RL	<RL	<RL	<RL	<RL	<RL	<RL	<RL	3493.75	<RL
P18_SH	SC-3A	Spring 2018	Smith	M. arenaria	0.22	5	<RL	<RL	<RL	<RL	<RL	<RL	<RL	<RL	<RL	<RL	<RL	<RL	<RL	<RL	<RL	<RL	<RL	<RL	<RL	<RL	<RL	<RL	<RL	<RL	<RL	<RL	<RL
P18_SZ	SC-5A	Spring 2018	Siletz	M. arenaria	0.23	3	<RL	<RL	<RL	<RL	<RL	<RL	<RL	<RL	<RL	<RL	<RL	<RL	<RL	<RL	<RL	<RL	<RL	<RL	<RL	<RL	<RL	<RL	<RL	<RL	<RL	<RL	<RL
P18_SZ	SC-2A	Spring 2018	Siletz	M. arenaria	0.23	1.7	<RL	<RL	<RL	<RL	<RL	<RL	<RL	<RL	<RL	<RL	<RL	<RL	<RL	<RL	<RL	<RL	<RL	<RL	<RL	<RL	<RL	<RL	<RL	<RL	<RL	<RL	<RL
P18_SZ	SC-1A	Spring 2018	Siletz	M. arenaria	0.2	4	<RL	<RL	<RL	<RL	<RL	<RL	<RL	<RL	<RL	<RL	<RL	<RL	<RL	<RL	<RL	<RL	<RL	<RL	<RL	<RL	<RL	<RL	<RL	<RL	<RL	<RL	<RL
P18_WC	WP.3	Spring 2018	Weatherly	M. falcata	0.25	6	<RL	<RL	<RL	<RL	<RL	8	<RL	<RL	<RL	<RL	<RL	<RL	<RL	<RL	<RL	<RL	<RL	133.333	<RL	<RL	<RL	<RL	<RL	<RL	133.333	<RL	<RL
P18_WC	WP.2	Spring 2018	Weatherly	M. falcata	0.27	5.2	<RL	<RL	<RL	<RL	<RL	<RL	<RL	<RL	<RL	<RL	<RL	<RL	<RL	<RL	<RL	<RL	<RL	<RL	<RL	<RL	<RL	<RL	<RL	<RL	<RL	<RL	<RL
P18_WC	WP.1	Spring 2018	Weatherly	M. falcata	0.27	5.2	<RL	<RL	<RL	<RL	<RL	5.5	<RL	<RL	<RL	<RL	<RL	<RL	<RL	<RL	<RL	<RL	<RL	105.769	<RL	<RL	<RL	<RL	<RL	<RL	105.769	<RL	<RL
P18_YA	SC-4A	Spring 2018	Yaquina	M. arenaria	0.21	5.2	<RL	<RL	<RL	<RL	<RL	<RL	<RL	<RL	<RL	<RL	<RL	<RL	<RL	<RL	<RL	<RL	<RL	<RL	<RL	<RL	<RL	<RL	<RL	<RL	<RL	<RL	<RL
P18_YA	SC-2A	Spring 2018	Yaquina	M. arenaria	0.22	6.8	<RL	<RL	<RL	<RL	<RL	<RL	<RL	<RL	<RL	<RL	<RL	<RL	<RL	<RL	<RL	<RL	<RL	<RL	<RL	<RL	<RL	<RL	<RL	<RL	<RL	<RL	<RL
P18_YA	SC-1A	Spring 2018	Yaquina	M. arenaria	0.22	6.4	<RL	<RL	<RL	<RL	<RL	<RL	<RL	<RL	<RL	<RL	<RL	<RL	<RL	<RL	<RL	<RL	<RL	<RL	<RL	<RL	<RL	<RL	<RL	<RL	<RL	<RL	<RL
P18_YA	PO-5A	Spring 2018	Yaquina	C. gigas	0.23	13	<RL	<RL	<RL	<RL	<RL	<RL	<RL	<RL	<RL	<RL	<RL	<RL	<RL	<RL	<RL	<RL	<RL	<RL	<RL	<RL	<RL	<RL	<RL	<RL	<RL	<RL	<RL
P18_YA	PO-3A	Spring 2018	Yaquina	C. gigas	0.23	13	<RL	<RL	<RL	<RL	<RL	<RL	<RL	<RL	<RL	<RL	<RL	<RL	<RL	<RL	<RL	<RL	<RL	<RL	<RL	<RL	<RL	<RL	<RL	<RL	<RL	<RL	<RL
P18_YA	PO-2A	Spring 2018	Yaquina	C. gigas	0.21	14.3	<RL	<RL	<RL	<RL	<RL	<RL	<RL	<RL	<RL	<RL	<RL	<RL	<RL	<RL	<RL	<RL	<RL	<RL	<RL	<RL	<RL	<RL	<RL	<RL	<RL	<RL	<RL
S17_AA	WP-LC-3A	Summer 2017	Alsea	M. falcata	0.21	4.8	<RL	191.7	<RL	<RL	<RL	<RL	<RL	<RL	<RL	<RL	<RL	<RL	<RL	3993.75	<RL	<RL	<RL	<RL	<RL	<RL	<RL	<RL	<RL	<RL	<RL	3993.75	<RL
S17_AA	WP-LC-2A	Summer 2017	Alsea	M. falcata	0.21	4.3	<RL	<RL	<RL	<RL	<RL	<RL	<RL	<RL	<RL	<RL	<RL	<RL	<RL	<RL	<RL	<RL	<RL	<RL	<RL	<RL	<RL	<RL	<RL	<RL	<RL	<RL	<RL
S17_AA	WP-LC-1A	Summer 2017	Alsea	M. falcata	0.21	4.3	<RL	<RL	<RL	<RL	<RL	<RL	<RL	<RL	<RL	<RL	<RL	<RL	<RL	<RL	<RL	<RL	<RL	<RL	<RL	<RL	<RL	<RL	<RL	<RL	<RL	<RL	<RL
S17_AA	WP-FC-3A	Summer 2017	Alsea	M. falcata	0.19	4.2	<RL	<RL	<RL	<RL	<RL	<RL	<RL	<RL	<RL	<RL	<RL	<RL	<RL	<RL	<RL	<RL	<RL	<RL	<RL	<RL	<RL	<RL	<RL	<RL	<RL	<RL	<RL
S17_AA	WP-FC-2A	Summer 2017	Alsea	M. falcata	0.2	5.5	<RL	<RL	<RL	<RL	<RL	<RL	<RL	<RL	<RL	<RL	<RL	<RL	<RL	<RL	<RL	<RL	<RL	<RL	<RL	<RL	<RL	<RL	<RL	<RL	<RL	<RL	<RL
S17_AA	WP-FC-1A	Summer 2017	Alsea	M. falcata	0.19	6.8	<RL	<RL	<RL	<RL	<RL	<RL	<RL	10.5	10.9	9.8	<RL	<RL	<RL	<RL	<RL	<RL	<RL	<RL	<RL	154.412	160.294	144.118	<RL	<RL	458.824	<RL	<RL
S17_AA	SC-5A	Summer 2017	Alsea	M. arenaria	0.23	5.2	<RL	<RL	<RL	<RL	<RL	<RL	<RL	<RL	<RL	<RL	<RL	<RL	<RL	<RL	<RL	<RL	<RL	<RL	<RL	<RL	<RL	<RL	<RL	<RL	<RL	<RL	<RL
S17_AA	SC-3A	Summer 2017	Alsea	M. arenaria	0.24	4.6	<RL	<RL	<RL	<RL	<RL	<RL	<RL	<RL	<RL	<RL	<RL	<RL	<RL	<RL	<RL	<RL	<RL	<RL	<RL	<RL	<RL	<RL	<RL	<RL	<RL	<RL	<RL
S17_AA	SC-1A	Summer 2017	Alsea	M. arenaria	0.19	7.4	<RL	<RL	<RL	<RL	<RL	<RL	<RL	<RL	<RL	<RL	<RL	13.1	<RL	<RL	<RL	<RL	<RL	<RL	<RL	<RL	<RL	<RL	<RL	177.027	<RL	177.027	<RL
S17_CB	SC-5A	Summer 2017	Coos Bay	M. arenaria	0.23	3.9	<RL	<RL	<RL	<RL	<RL	<RL	<RL	<RL	<RL	<RL	<RL	<RL	<RL	<RL	<RL	<RL	<RL	<RL	<RL	<RL	<RL	<RL	<RL	<RL	<RL	<RL	<RL
S17_CB	SC-2A	Summer 2017	Coos Bay	M. arenaria	0.21	5.7	<RL	156.5	<RL	<RL	<RL	<RL	<RL	<RL	<RL	<RL	<RL	<RL	<RL	2745.61	<RL	<RL	<RL	<RL	<RL	<RL	<RL	<RL	<RL	<RL	<RL	2745.61	<RL
S17_CB	SC-1A	Summer 2017	Coos Bay	M. arenaria	0.2	4.5	<RL	<RL	<RL	<RL	<RL	<RL	<RL	<RL	<RL	<RL	<RL	<RL	<RL	<RL	<RL	<RL	<RL	<RL	<RL	<RL	<RL	<RL	<RL	<RL	<RL	<RL	<RL
S17_CB	PO-5A	Summer 2017	Coos Bay	C. gigas	0.23	15.7	<RL	<RL	<RL	<RL	<RL	<RL	<RL	<RL	<RL	<RL	<RL	<RL	<RL	<RL	<RL	<RL	<RL	<RL	<RL	<RL	<RL	<RL	<RL	<RL	<RL	<RL	<RL
S17_CB	PO-4A	Summer 2017	Coos Bay	C. gigas	0.2	14	<RL	<RL	<RL	<RL	<RL	<RL	<RL	<RL	<RL	<RL	<RL	<RL	<RL	<RL	<RL	<RL	<RL	<RL	<RL	<RL	<RL	<RL	<RL	<RL	<RL	<RL	<RL
S17_CB	PO-1A	Summer 2017	Coos Bay	C. gigas	0.2	8	<RL	<RL	<RL	<RL	<RL	<RL	52.2	<RL	<RL	8.5	<RL	<RL	<RL	<RL	<RL	<RL	<RL	<RL	652.5	<RL	<RL	106.25	<RL	<RL	758.75	<RL	<RL
S17_NM	SC-3A	Summer 2017	Nehalem	M. arenaria	0.21	4.8	21.1	532.5	235.8	<RL	<RL	<RL	<RL	<RL	<RL	<RL	<RL	<RL	439.583	11093.8	4912.5	<RL	<RL	<RL	<RL	<RL	<RL	<RL	<RL	<RL	<RL	11533.3	4912.5
S17_NM	SC-2A	Summer 2017	Nehalem	M. arenaria	0.28	2.5	<RL	<RL	<RL	<RL	<RL	<RL	<RL	<RL	<RL	<RL	<RL	<RL	<RL	<RL	<RL	<RL	<RL	<RL	<RL	<RL	<RL	<RL	<RL	<RL	<RL	<RL	<RL
S17_NM	SC-1A	Summer 2017	Nehalem	M. arenaria	0.2	2.5	<RL	<RL	<RL	<RL	<RL	<RL	<RL	<RL	<RL	<RL	<RL	<RL	<RL	<RL	<RL	<RL	<RL	<RL	<RL	<RL	<RL	<RL	<RL	<RL	<RL	<RL	<RL
S17_SA	WP-MS-3A	Summer 2017	Siuslaw	M. falcata	0.22	4.1	<RL	<RL	<RL	<RL	<RL	<RL	<RL	<RL	<RL	<RL	<RL	<RL	<RL	<RL	<RL	<RL	<RL	<RL	<RL	<RL	<RL	<RL	<RL	<RL	<RL	<RL	<RL
S17_SA	WP-MS-2A	Summer 2017	Siuslaw	M. falcata	0.24	5	<RL	29.2	<RL	<RL	<RL	<RL	<RL	<RL	<RL	<RL	<RL	<RL	<RL	584	<RL	<RL	<RL	<RL	<RL	<RL	<RL	<RL	<RL	<RL	<RL	584	<RL
S17_SA	WP-MS-1A	Summer 2017	Siuslaw	M. falcata	0.2	4.5	<RL	<RL	<RL	<RL	<RL	<RL	<RL	<RL	<RL	<RL	7.8	<RL	<RL	<RL	<RL	<RL	<RL	<RL	<RL	<RL	<RL	<RL	173.333	<RL	<RL	<RL	173.333
S17_SA	SC-5A	Summer 2017	Siuslaw	M. arenaria	0.22	3.6	<RL	<RL	<RL	<RL	<RL	<RL	<RL	<RL	<RL	<RL	<RL	<RL	<RL	<RL	<RL	<RL	<RL	<RL	<RL	<RL	<RL	<RL	<RL	<RL	<RL	<RL	<RL
S17_SA	SC-2A	Summer 2017	Siuslaw	M. arenaria	0.2	2.5	<RL	<RL	<RL	<RL	238.8	<RL	<RL	<RL	<RL	<RL	<RL	<RL	<RL	<RL	<RL	<RL	9552	<RL	<RL	<RL	<RL	<RL	<RL	<RL	9552	<RL	<RL
S17_SA	SC-1A	Summer 2017	Siuslaw	M. arenaria	0.2	5.5	<RL	<RL	<RL	<RL	<RL	10.6	24.6	<RL	<RL	<RL	<RL	<RL	<RL	<RL	<RL	<RL	<RL	192.727	447.273	<RL	<RL	<RL	<RL	<RL	640	<RL	<RL
S17_SZ	WP-2A	Summer 2017	Siletz	M. falcata	0.23	6.5	<RL	<RL	<RL	<RL	<RL	<RL	<RL	<RL	<RL	<RL	<RL	<RL	<RL	<RL	<RL	<RL	<RL	<RL	<RL	<RL	<RL	<RL	<RL	<RL	<RL	<RL	<RL
S17_SZ	WP-1A	Summer 2017	Siletz	M. falcata	0.19	5.3	<RL	<RL	<RL	<RL	<RL	<RL	<RL	<RL	<RL	<RL	<RL	<RL	<RL	<RL	<RL	<RL	<RL	<RL	<RL	<RL	<RL	<RL	<RL	<RL	<RL	<RL	<RL
S17_SZ	SC-5A	Summer 2017	Siletz	M. arenaria	0.22	5	<RL	<RL	<RL	<RL	<RL	<RL	<RL	<RL	<RL	<RL	<RL	<RL	<RL	<RL	<RL	<RL	<RL	<RL	<RL	<RL	<RL	<RL	<RL	<RL	<RL	<RL	<RL
S17_SZ	SC-4A	Summer 2017	Siletz	M. arenaria	0.21	6.2	<RL	73.9	<RL	<RL	<RL	<RL	<RL	<RL	<RL	<RL	<RL	<RL	<RL	1191.94	<RL	<RL	<RL	<RL	<RL	<RL	<RL	<RL	<RL	<RL	<RL	1191.94	<RL
S17_SZ	SC-2A	Summer 2017	Siletz	M. arenaria	0.21	4.3	<RL	<RL	<RL	<RL	<RL	<RL	<RL	<RL	<RL	<RL	<RL	<RL	<RL	<RL	<RL	<RL	<RL	<RL	<RL	<RL	<RL	<RL	<RL	<RL	<RL	<RL	<RL
S17_YA	WP-BE-3	Summer 2017	Yaquina	M. falcata	0.21	6.2	<RL	<RL	<RL	<RL	<RL	<RL	<RL	<RL	<RL	<RL	<RL	<RL	<RL	<RL	<RL	<RL	<RL	<RL	<RL	<RL	<RL	<RL	<RL	<RL	<RL	<RL	<RL
S17_YA	WP-BE-2	Summer 2017	Yaquina	M. falcata	0.22	6.8	<RL	174.7	26.6	<RL	<RL	<RL	<RL	<RL	<RL	<RL	<RL	<RL	<RL	2569.12	391.176	<RL	<RL	<RL	<RL	<RL	<RL	<RL	<RL	<RL	<RL	2569.12	391.176
S17_YA	WP-BE-1A	Summer 2017	Yaquina	M. falcata	0.19	7.4	<RL	<RL	<RL	<RL	<RL	<RL	<RL	<RL	<RL	<RL	<RL	<RL	<RL	<RL	<RL	<RL	<RL	<RL	<RL	<RL	<RL	<RL	<RL	<RL	<RL	<RL	<RL
S17_YA	SC-4A	Summer 2017	Yaquina	M. arenaria	0.21	6.7	<RL	30.5	<RL	<RL	<RL	<RL	<RL	<RL	<RL	<RL	<RL	<RL	<RL	455.224	<RL	<RL	<RL	<RL	<RL	<RL	<RL	<RL	<RL	<RL	<RL	455.224	<RL
S17_YA	SC-2A	Summer 2017	Yaquina	M. arenaria	0.22	4.1	<RL	<RL	<RL	<RL	<RL	<RL	<RL	<RL	<RL	<RL	<RL	<RL	<RL	<RL	<RL	<RL	<RL	<RL	<RL	<RL	<RL	<RL	<RL	<RL	<RL	<RL	<RL
S17_YA	SC-1A	Summer 2017	Yaquina	M. arenaria	0.19	6.8	<RL	<RL	<RL	<RL	<RL	12.7	<RL	<RL	<RL	<RL	<RL	<RL	<RL	<RL	<RL	<RL	<RL	186.765	<RL	<RL	<RL	<RL	<RL	<RL	186.765	0	<RL
S17_YA	PO-5A	Summer 2017	Yaquina	C. gigas	0.23	13.9	16.7	114.8	<RL	<RL	<RL	<RL	<RL	<RL	<RL	<RL	<RL	<RL	120.144	825.899	<RL	<RL	<RL	<RL	<RL	<RL	<RL	<RL	<RL	<RL	<RL	946.043	<RL
S17_YA	PO-2A	Summer 2017	Yaquina	C. gigas	0.22	13.6	<RL	<RL	<RL	<RL	<RL	<RL	<RL	<RL	<RL	<RL	<RL	<RL	<RL	<RL	<RL	<RL	<RL	<RL	<RL	<RL	<RL	<RL	<RL	<RL	<RL	<RL	<RL
S17_YA	PO-1A	Summer 2017	Yaquina	C. gigas	0.2	9.9	<RL	<RL	<RL	<RL	<RL	<RL	<RL	<RL	<RL	8.7	<RL	<RL	<RL	<RL	<RL	<RL	<RL	<RL	<RL	<RL	<RL	87.8788	<RL	<RL	87.8788	<RL	<RL

## Sheet: Table S4-POCIS Concentrations
Site	ng/POCIS				Notes
	Atrazine	Hexazinone	Metsulfuron methyl (MSM)	Sulfometuron Methyl (SMM)
WY.1	466	963	<RL	1.16
SH.1	<RL	11.6	<RL	1.55	*found partially exposed
SH.2	131	816	1.35	36.3	*found partially exposed (no exposed pocis, only canister)
SH.3	139	212	<RL	1.92
SH.4	164	103	<RL	2.78
MA.1	<RL	<RL	<RL	<RL	Replicate site - MA.1 - *found fully exposed
MA.2	<RL	<RL	<RL	<RL	Replicate site - MA.1 - *found fully exposed
MA.3	<RL	<RL	<RL	<RL	Replicate site - MA.1 - *found fully exposed
MA.4	185	117	<RL	<RL
MA.5	243	125	<RL	<RL	Replicate site - MA.5
MA.6	243	117	<RL	<RL	Replicate site - MA.5
MA.7	274	110	<RL	<RL	Replicate site - MA.5
CB.1	232	138	<RL	<RL
SZ.1	<RL	38	<RL	<RL
SZ.2	n/a	n/a	n/a	n/a	* HLB not viable
SZ.3	<RL	14	<RL	<RL
NM.1	<RL	<RL	<RL	<RL	Replicate site - NM.1
NM.2	19.1	<RL	<RL	2.84	Replicate site - NM.1
NM.3	16.7	<RL	<RL	2.55	Replicate site - NM.1
NM.4	6.05	1.09	<RL	<RL
NM.5	<RL	<RL	<RL	<RL
NM.6	<RL	<RL	<RL	<RL
FK.1	<RL	<RL	<RL	<RL	Field blank
FK.2	<RL	<RL	<RL	<RL	Field blank
LK.1	<RL	<RL	<RL	<RL	Lab blank
LK.2	<RL	<RL	<RL	<RL	Lab blank

## Sheet: Table S5-Bivalve measurements
Season	Collection date	Biota ID	Species	Location	Sample processing location	Shell length (mm)	Shell width (mm)	Shell height (mm)	full weight (g)	shell weight (g)	body weight (g)
Summer 2017	7 / 20/17	SA.SC.1	M. arenaria	Siuslaw	Hatfield MSC Lab	84.97	51.45	37.92	104.8	25.5	37.9
Summer 2017	7 / 20/17	SA.SC.1	M. arenaria	Siuslaw	Hatfield MSC Lab	76.71	47.58	31.88	69.8	17.5	23.1
Summer 2017	7 / 20/17	SA.SC.1	M. arenaria	Siuslaw	Hatfield MSC Lab	74.65	41.95	27.28	57	13.5	19.1
Summer 2017	7 / 20/17	SA.SC.1	M. arenaria	Siuslaw	Hatfield MSC Lab	65.48	38.98	26.24	41.3	9	14.2
Summer 2017	7 / 20/17	SA.SC.1	M. arenaria	Siuslaw	Hatfield MSC Lab	71.68	43.95	29.24	55.1	13	21.3
Summer 2017	7 / 20/17	SA.SC.2	M. arenaria	Siuslaw	Hatfield MSC Lab	76.18	45.91	29.5	60.1	19.9	23
Summer 2017	7 / 20/17	SA.SC.2	M. arenaria	Siuslaw	Hatfield MSC Lab	64.34	37.02	21.05	27.9	7	10.8
Summer 2017	7 / 20/17	SA.SC.2	M. arenaria	Siuslaw	Hatfield MSC Lab	78.71	46.92	31.33	66.2	18.7	21
Summer 2017	7 / 20/17	SA.SC.2	M. arenaria	Siuslaw	Hatfield MSC Lab	66.92	41.05	24.46	37.4	8.4	14.5
Summer 2017	7 / 20/17	SA.SC.2	M. arenaria	Siuslaw	Hatfield MSC Lab	74.18	41.98	27.19	49.2	13.8	16.9
Summer 2017	7 / 20/17	SA.SC.5	M. arenaria	Siuslaw	Hatfield MSC Lab	79.55	47.09	27.88	58.3	14.8	20.1
Summer 2017	7 / 20/17	SA.SC.5	M. arenaria	Siuslaw	Hatfield MSC Lab	71.39	43.01	26.97	50.7	13.9	18.1
Summer 2017	7 / 20/17	SA.SC.5	M. arenaria	Siuslaw	Hatfield MSC Lab	71.5	41.64	26.02	46.2	11.9	19
Summer 2017	7 / 20/17	SA.SC.5	M. arenaria	Siuslaw	Hatfield MSC Lab	79.73	44.4	31	62.7	16.6	18.9
Summer 2017	7 / 20/17	SA.SC.5	M. arenaria	Siuslaw	Hatfield MSC Lab	67.85	40.25	25.5	43.8	9.6	16.8
Summer 2017	7 / 21/17	AA.SC.1	M. arenaria	Alsea	Hatfield MSC Lab	98.62	54.82	35.95	115.6	30.5	43.3
Summer 2017	7 / 21/17	AA.SC.1	M. arenaria	Alsea	Hatfield MSC Lab	106.03	60.38	36.12	128.6	32.2	64.2
Summer 2017	7 / 21/17	AA.SC.1	M. arenaria	Alsea	Hatfield MSC Lab	109.53	63.67	41.49	177	41.5	68.3
Summer 2017	7 / 21/17	AA.SC.1	M. arenaria	Alsea	Hatfield MSC Lab	95.58	60.26	36.93	123.4	32.1	53
Summer 2017	7 / 21/17	AA.SC.2	M. arenaria	Alsea	Hatfield MSC Lab	109.21	64.2	41.65	151.8	41.5	73.9
Summer 2017	7 / 21/17	AA.SC.3	M. arenaria	Alsea	Hatfield MSC Lab	99.1	54.33	36.81	122.2	25.3	59
Summer 2017	7 / 21/17	AA.SC.3	M. arenaria	Alsea	Hatfield MSC Lab	94.29	55.4	37.18	100.8	29.5	50
Summer 2017	7 / 21/17	AA.SC.3	M. arenaria	Alsea	Hatfield MSC Lab	93.36	55.53	34.06	102.8	23.9	46.5
Summer 2017	7 / 21/17	AA.SC.3	M. arenaria	Alsea	Hatfield MSC Lab	100.25	55.76	35.22	90.7	28.6	53.2
Summer 2017	7 / 21/17	AA.SC.3	M. arenaria	Alsea	Hatfield MSC Lab	93.18	54.1	37.2	101	26.3	44.1
Summer 2017	7 / 21/17	AA.SC.5	M. arenaria	Alsea	Hatfield MSC Lab	102.23	55.3	34.42	127.1	29.4	56.5
Summer 2017	7 / 21/17	AA.SC.5	M. arenaria	Alsea	Hatfield MSC Lab	108.52	57.97	34.8	114.9	31.7	50
Summer 2017	7 / 21/17	AA.SC.5	M. arenaria	Alsea	Hatfield MSC Lab	108.23	56.55	33.66	100.3	28.7	60.3
Summer 2017	7 / 21/17	AA.SC.5	M. arenaria	Alsea	Hatfield MSC Lab	105.42	58.87	43.73	157.1	33.7	58.9
Summer 2017	7 / 21/17	AA.SC.5	M. arenaria	Alsea	Hatfield MSC Lab	104.02	57.73	38.71	141.8	30	82.9
Summer 2017	7 / 22/17	NM.SC.1	M. arenaria	Nehalem	Hatfield MSC Lab	87.23	49.04	32.04	84.3	23.5	28.8
Summer 2017	7 / 22/17	NM.SC.1	M. arenaria	Nehalem	Hatfield MSC Lab	74.32	43.24	28.46	55.3	12.6	19.22
Summer 2017	7 / 22/17	NM.SC.1	M. arenaria	Nehalem	Hatfield MSC Lab	74.72	43.95	28.5	55.8	12.6	23.8
Summer 2017	7 / 22/17	NM.SC.1	M. arenaria	Nehalem	Hatfield MSC Lab	100.71	60.73	39.64	141	41.6	45.3
Summer 2017	7 / 22/17	NM.SC.1	M. arenaria	Nehalem	Hatfield MSC Lab	75.47	48.08	29.58	63.7	15.2	25.5
Summer 2017	7 / 22/17	NM.SC.2	M. arenaria	Nehalem	Hatfield MSC Lab	93.72	51.41	34.09	92.4	28.5	37.8
Summer 2017	7 / 22/17	NM.SC.2	M. arenaria	Nehalem	Hatfield MSC Lab	75.88	44.91	31.32	61.4	16.2	24.8
Summer 2017	7 / 22/17	NM.SC.2	M. arenaria	Nehalem	Hatfield MSC Lab	91	52.31	34.14	86.5	25.4	38.2
Summer 2017	7 / 22/17	NM.SC.2	M. arenaria	Nehalem	Hatfield MSC Lab	92.39	59.13	37.37	99.1	30.9	40
Summer 2017	7 / 22/17	NM.SC.2	M. arenaria	Nehalem	Hatfield MSC Lab	74.88	44.56	29.56	55.5	15.4	18.1
Summer 2017	7 / 22/17	NM.SC.3	M. arenaria	Nehalem	Hatfield MSC Lab	100.07	56.96	31.85	78	29.2	40.4
Summer 2017	7 / 22/17	NM.SC.3	M. arenaria	Nehalem	Hatfield MSC Lab	78.99	46.62	30.68	68.4	15.5	24.7
Summer 2017	7 / 22/17	NM.SC.3	M. arenaria	Nehalem	Hatfield MSC Lab	73.35	46.74	30.22	60.9	19.5	20.9
Summer 2017	7 / 22/17	NM.SC.3	M. arenaria	Nehalem	Hatfield MSC Lab	94.68	57.08	37.34	121.3	34.7	38.8
Summer 2017	7 / 22/17	NM.SC.3	M. arenaria	Nehalem	Hatfield MSC Lab	82.71	50.89	31.8	78.5	22.66	33
Summer 2017	2017-07-25	YA.SC.1	M. arenaria	Yaquina	Hatfield MSC Lab	91.05	54.49	36.42	107.45	32.51	34.9
Summer 2017	2017-07-25	YA.SC.1	M. arenaria	Yaquina	Hatfield MSC Lab	78.86	46.59	29.97	63.96	17.66	21.86
Summer 2017	2017-07-25	YA.SC.1	M. arenaria	Yaquina	Hatfield MSC Lab	82.95	51.05	33.56	88.54	21.65	29.07
Summer 2017	2017-07-25	YA.SC.1	M. arenaria	Yaquina	Hatfield MSC Lab	91.17	54.82	32.3	104.17	26.3	32.68
Summer 2017	2017-07-25	YA.SC.1	M. arenaria	Yaquina	Hatfield MSC Lab	85.04	51.98	33.7	88.92	24.841	23.915
Summer 2017	2017-07-25	YA.SC.2	M. arenaria	Yaquina	Hatfield MSC Lab	76.66	44.88	28.67	52.9	12.59	15.745
Summer 2017	2017-07-25	YA.SC.2	M. arenaria	Yaquina	Hatfield MSC Lab	75.75	45.59	29.48	57.978	24.4	28.46
Summer 2017	2017-07-25	YA.SC.2	M. arenaria	Yaquina	Hatfield MSC Lab	90.72	53.04	32.82	82.93	25.75	41.73
Summer 2017	2017-07-25	YA.SC.2	M. arenaria	Yaquina	Hatfield MSC Lab	79.07	49.09	29.55	69.56	22.726	27.47
Summer 2017	2017-07-25	YA.SC.2	M. arenaria	Yaquina	Hatfield MSC Lab	86.02	48.41	30.42	78.63	18.444	26.05
Summer 2017	2017-07-25	YA.SC.4	M. arenaria	Yaquina	Hatfield MSC Lab	87.28	53.3	34.16	97.113	25.04	35.653
Summer 2017	2017-07-25	YA.SC.4	M. arenaria	Yaquina	Hatfield MSC Lab	83.49	50.13	33.79	86.594	27.002	27.34
Summer 2017	2017-07-25	YA.SC.4	M. arenaria	Yaquina	Hatfield MSC Lab	86.18	52.57	32.1	96.97	21.648	32.965
Summer 2017	2017-07-25	YA.SC.4	M. arenaria	Yaquina	Hatfield MSC Lab	75.78	41.23	28.21	53.433	14.619	16.205
Summer 2017	2017-07-25	YA.SC.4	M. arenaria	Yaquina	Hatfield MSC Lab	72.5	43.67	29.68	54.423	14.773	22.126
Summer 2017	2017-08-07	CB.PO.1	C. gigas	Coos	ACE lab - PSU	105.75	49.75	28.94	96.475	67.69	24.64
Summer 2017	2017-08-07	CB.PO.1	C. gigas	Coos	ACE lab - PSU	105.64	57.26	36.21	107.891	90.648	16.596
Summer 2017	2017-08-07	CB.PO.1	C. gigas	Coos	ACE lab - PSU	89.82	80.55	42.54	150.651	96.235	33.458
Summer 2017	2017-08-07	CB.PO.1	C. gigas	Coos	ACE lab - PSU	105.98	62.95	39.01	126.885	82.612	22.309
Summer 2017	2017-08-07	CB.PO.1	C. gigas	Coos	ACE lab - PSU	116.82	70.11	32.94	124.229	97.881	25.58
Summer 2017	2017-08-07	CB.PO.4	C. gigas	Coos	ACE lab - PSU	115.69	61.46	31.32	120.905	90.271	29.879
Summer 2017	2017-08-07	CB.PO.4	C. gigas	Coos	ACE lab - PSU	90.66	58.85	39.03	104.324	74.764	24.208
Summer 2017	2017-08-07	CB.PO.4	C. gigas	Coos	ACE lab - PSU	122.76	50.45	25.96	108.882	78.026	24.169
Summer 2017	2017-08-07	CB.PO.4	C. gigas	Coos	ACE lab - PSU	103.01	58.84	41.84	119.517	91.326	27.529
Summer 2017	2017-08-07	CB.PO.4	C. gigas	Coos	ACE lab - PSU	86.46	64.67	39.02	125.735	99.982	25.245
Summer 2017	2017-08-07	CB.PO.5	C. gigas	Coos	ACE lab - PSU	88.7	66.17	35.87	92.997	74.358	16.599
Summer 2017	2017-08-07	CB.PO.5	C. gigas	Coos	ACE lab - PSU	106.2	41.81	24.46	78.004	66.018	11.677
Summer 2017	2017-08-07	CB.PO.5	C. gigas	Coos	ACE lab - PSU	103.76	64.42	32.59	128.186	96.863	27.471
Summer 2017	2017-08-07	CB.PO.5	C. gigas	Coos	ACE lab - PSU	92.48	57.58	43.58	164.989	115.463	45.398
Summer 2017	2017-08-07	CB.PO.5	C. gigas	Coos	ACE lab - PSU	110.24	67.15	44.08	133.983	116.389	16.847
Summer 2017	2017-08-07	SA.WP.MS.1	M. falcata	Siuslaw	ACE lab - PSU	58.66	30.1	17.35	20.323	11.144	6.567
Summer 2017	2017-08-07	SA.WP.MS.1	M. falcata	Siuslaw	ACE lab - PSU	71.84	36.36	22.14	37.447	18.468	13.487
Summer 2017	2017-08-07	SA.WP.MS.1	M. falcata	Siuslaw	ACE lab - PSU	65.51	30.21	20.05	30.111	17.032	8.343
Summer 2017	2017-08-07	SA.WP.MS.1	M. falcata	Siuslaw	ACE lab - PSU	61.22	31.44	18.45	23.035	12.379	7.175
Summer 2017	2017-08-07	SA.WP.MS.1	M. falcata	Siuslaw	ACE lab - PSU	55.7	27.41	18.25	19.182	10.247	6.986
Summer 2017	2017-08-07	SA.WP.MS.2	M. falcata	Siuslaw	ACE lab - PSU	55.71	25.58	16.52	14.285	8.206	4.806
Summer 2017	2017-08-07	SA.WP.MS.2	M. falcata	Siuslaw	ACE lab - PSU	69.84	32.04	20.61	31.775	19.252	9.01
Summer 2017	2017-08-07	SA.WP.MS.2	M. falcata	Siuslaw	ACE lab - PSU	64.35	30.63	18.86	20.967	13.61	7.42
Summer 2017	2017-08-07	SA.WP.MS.2	M. falcata	Siuslaw	ACE lab - PSU	64.17	30.09	17.89	24.223	14.015	5.757
Summer 2017	2017-08-07	SA.WP.MS.2	M. falcata	Siuslaw	ACE lab - PSU	68.31	33.62	21.34	27.887	13.926	10.572
Summer 2017	2017-08-07	SA.WP.MS.3	M. falcata	Siuslaw	ACE lab - PSU	62.32	31.75	19.68	27.473	16.23	7.72
Summer 2017	2017-08-07	SA.WP.MS.3	M. falcata	Siuslaw	ACE lab - PSU	60.3	28.1	17.62	19.095	11.644	5.675
Summer 2017	2017-08-07	SA.WP.MS.3	M. falcata	Siuslaw	ACE lab - PSU	63.73	30.9	19.55	26.872	14.78	8.616
Summer 2017	2017-08-07	SA.WP.MS.3	M. falcata	Siuslaw	ACE lab - PSU	61.16	28.67	18.38	21.519	13.451	6.98
Summer 2017	2017-08-07	SA.WP.MS.3	M. falcata	Siuslaw	ACE lab - PSU	67.57	32.44	21.18	32.535	18.797	8.939
Summer 2017	2017-08-07	CB.SC.1	M. arenaria	Coos	ACE lab - PSU	78.6	45.22	28.1	56.713	15.678	20.787
Summer 2017	2017-08-07	CB.SC.1	M. arenaria	Coos	ACE lab - PSU	64.95	39.35	25.76	39.565	13.571	13.777
Summer 2017	2017-08-07	CB.SC.1	M. arenaria	Coos	ACE lab - PSU	76.67	44.89	29.02	63.57	20.724	21.147
Summer 2017	2017-08-07	CB.SC.1	M. arenaria	Coos	ACE lab - PSU	69.8	41.31	26.47	44.611	16.021	16.057
Summer 2017	2017-08-07	CB.SC.1	M. arenaria	Coos	ACE lab - PSU	42.39	27.69	18.41	14.627	5.15	5.235
Summer 2017	2017-08-07	CB.SC.2	M. arenaria	Coos	ACE lab - PSU	73.89	40.64	28.94	51.779	14.725	20.023
Summer 2017	2017-08-07	CB.SC.2	M. arenaria	Coos	ACE lab - PSU	66.89	41.3	23.97	35.998	10.695	13.988
Summer 2017	2017-08-07	CB.SC.2	M. arenaria	Coos	ACE lab - PSU	58.99	34.41	22.31	28.844	7.292	12.148
Summer 2017	2017-08-07	CB.SC.2	M. arenaria	Coos	ACE lab - PSU	85.41	50.45	31.86	90.06	28.536	30.228
Summer 2017	2017-08-07	CB.SC.2	M. arenaria	Coos	ACE lab - PSU	49.35	30.01	18.95	16.124	5.144	6.218
Summer 2017	2017-08-07	CB.SC.5	M. arenaria	Coos	ACE lab - PSU	66.28	39.11	26.43	45.818	16.428	14.914
Summer 2017	2017-08-07	CB.SC.5	M. arenaria	Coos	ACE lab - PSU	72.91	41.06	25.55	44.822	12.386	17.682
Summer 2017	2017-08-07	CB.SC.5	M. arenaria	Coos	ACE lab - PSU	62.76	39.85	23.06	38.167	14.748	14.107
Summer 2017	2017-08-07	CB.SC.5	M. arenaria	Coos	ACE lab - PSU	77.53	43.68	27.05	57.699	17.933	24.415
Summer 2017	2017-08-07	CB.SC.5	M. arenaria	Coos	ACE lab - PSU	65.41	39.34	22.85	34.445	9.4	12.628
Summer 2017	2017-08-08	SZ.SC.2	M. arenaria	Siletz	ACE lab - PSU	55.32	35.59	22.25	22.855	5.986	13.238
Summer 2017	2017-08-08	SZ.SC.2	M. arenaria	Siletz	ACE lab - PSU	56.86	33.81	22.83	25.261	5.643	12.595
Summer 2017	2017-08-08	SZ.SC.2	M. arenaria	Siletz	ACE lab - PSU	56.14	31.99	22.01	21.907	5.422	10.215
Summer 2017	2017-08-08	SZ.SC.2	M. arenaria	Siletz	ACE lab - PSU	44.08	28.11	16.62	12.812	2.758	5.756
Summer 2017	2017-08-08	SZ.SC.2	M. arenaria	Siletz	ACE lab - PSU	41.46	25	16.71	9.767	2.341	4.965
Summer 2017	2017-08-08	SZ.SC.4	M. arenaria	Siletz	ACE lab - PSU	53.42	32.77	19.05	18.371	3.755	9.824
Summer 2017	2017-08-08	SZ.SC.4	M. arenaria	Siletz	ACE lab - PSU	52.17	33.03	18.41	18.344	4.52	10.204
Summer 2017	2017-08-08	SZ.SC.4	M. arenaria	Siletz	ACE lab - PSU	58.24	37.2	20.14	23.252	6.307	10.798
Summer 2017	2017-08-08	SZ.SC.4	M. arenaria	Siletz	ACE lab - PSU	64.12	38.18	23.46	32.998	7.425	18.874
Summer 2017	2017-08-08	SZ.SC.4	M. arenaria	Siletz	ACE lab - PSU	50.05	29.63	17.89	15.487	3.075	8.493
Summer 2017	2017-08-08	SZ.SC.5	M. arenaria	Siletz	ACE lab - PSU	48.11	29.07	18.45	15.688	3.572	7.806
Summer 2017	2017-08-08	SZ.SC.5	M. arenaria	Siletz	ACE lab - PSU	51.94	29.73	20.62	20.218	3.986	11.062
Summer 2017	2017-08-08	SZ.SC.5	M. arenaria	Siletz	ACE lab - PSU	59.55	35.53	21.53	25.306	6.206	12.276
Summer 2017	2017-08-08	SZ.SC.5	M. arenaria	Siletz	ACE lab - PSU	69.98	41.75	25.69	48.632	9.577	21.36
Summer 2017	2017-08-08	SZ.SC.5	M. arenaria	Siletz	ACE lab - PSU	50.78	32.55	20.26	20.689	4.617	10.224
Summer 2017	2017-08-12	YA.WP.BE.1a	M. falcata	Big Elk	ACE lab - PSU	52.7	25.37	14.67	12.554	5.57	5.892
Summer 2017	2017-08-12	YA.WP.BE.1b	M. falcata	Big Elk	ACE lab - PSU	50.3	22.94	14.28	10.973	5.543	3.931
Summer 2017	2017-08-12	YA.WP.BE.1c	M. falcata	Big Elk	ACE lab - PSU	69.94	34.18	20.69	33.278	17.626	10.789
Summer 2017	2017-08-12	YA.WP.BE.1d	M. falcata	Big Elk	ACE lab - PSU	49.57	23.96	13.05	10.156	5.275	3.269
Summer 2017	2017-08-12	YA.WP.BE.1e	M. falcata	Big Elk	ACE lab - PSU	53.47	25.59	14.74	13.814	7.563	4.212
Summer 2017	2017-08-12	YA.WP.BE.2a	M. falcata	Big Elk	ACE lab - PSU	65.01	30.06	18.67	24.851	13.587	8.568
Summer 2017	2017-08-12	YA.WP.BE.2b	M. falcata	Big Elk	ACE lab - PSU	58.07	27.57	16.27	17.917	10.503	4.72
Summer 2017	2017-08-12	YA.WP.BE.2c	M. falcata	Big Elk	ACE lab - PSU	49.6	23.89	14.46	10.178	4.624	3.874
Summer 2017	2017-08-12	YA.WP.BE.2d	M. falcata	Big Elk	ACE lab - PSU	53.68	24.8	15.94	13.339	6.728	4.447
Summer 2017	2017-08-12	YA.WP.BE.2e	M. falcata	Big Elk	ACE lab - PSU	47.84	22.13	13.72	9.207	4.609	3.197
Summer 2017	2017-08-12	YA.WP.BE.3a	M. falcata	Big Elk	ACE lab - PSU	52.38	26.3	15.4	13.232	5.809	4.83
Summer 2017	2017-08-12	YA.WP.BE.3b	M. falcata	Big Elk	ACE lab - PSU	51.4	24.44	14.24	11.977	5.762	4.498
Summer 2017	2017-08-12	YA.WP.BE.3c	M. falcata	Big Elk	ACE lab - PSU	45.45	22.21	13.07	9.312	4.743	3.621
Summer 2017	2017-08-12	YA.WP.BE.3d	M. falcata	Big Elk	ACE lab - PSU	70.66	32.47	19.65	29.89	16.023	9.764
Summer 2017	2017-08-12	YA.WP.BE.3e	M. falcata	Big Elk	ACE lab - PSU	42.19	20.27	11.08	6.211	2.992	2.296
Summer 2017	2017-08-14	SZ.WP.1a	M. falcata	Siletz	ACE lab - PSU	40.54	20.63	11.7	6.392	3.091	2.688
Summer 2017	2017-08-14	SZ.WP.1b	M. falcata	Siletz	ACE lab - PSU	47.21	24.45	13.82	9.244	4.413	4.087
Summer 2017	2017-08-14	SZ.WP.1c	M. falcata	Siletz	ACE lab - PSU	57.25	27.34	15.58	14.479	6.979	5.626
Summer 2017	2017-08-14	SZ.WP.1d	M. falcata	Siletz	ACE lab - PSU	36.11	17.91	10.41	4.084	1.85	1.716
Summer 2017	2017-08-14	SZ.WP.1e	M. falcata	Siletz	ACE lab - PSU	52.99	25.14	13.99	11.775	5.625	4.459
Summer 2017	2017-08-14	SZ.WP.2a	M. falcata	Siletz	ACE lab - PSU	47.81	23.11	13.25	8.737	4.051	3.017
Summer 2017	2017-08-14	SZ.WP.2b	M. falcata	Siletz	ACE lab - PSU	42.1	21.11	12.33	6.738	3.35	2.287
Summer 2017	2017-08-14	SZ.WP.2c	M. falcata	Siletz	ACE lab - PSU	48.82	22.31	13.1	9.325	4.802	3.032
Summer 2017	2017-08-14	SZ.WP.2d	M. falcata	Siletz	ACE lab - PSU	50.86	25.04	14.06	11.108	5.815	3.636
Summer 2017	2017-08-14	SZ.WP.2e	M. falcata	Siletz	ACE lab - PSU	42.79	20.27	11.87	6.147	3.067	2.348
Summer 2017	2017-08-14	YA.PO.1	C. gigas	Yaquina	ACE lab - PSU	132.71	57.44	29.53	126.184	93.528	31.699
Summer 2017	2017-08-14	YA.PO.1	C. gigas	Yaquina	ACE lab - PSU	115.15	67.31	30.35	142.22	105.063	36.673
Summer 2017	2017-08-14	YA.PO.1	C. gigas	Yaquina	ACE lab - PSU	123.3	50.44	21.28	92.282	72.145	19.888
Summer 2017	2017-08-14	YA.PO.1	C. gigas	Yaquina	ACE lab - PSU	131.2	63.81	34.43	133.854	91.216	34.559
Summer 2017	2017-08-14	YA.PO.1	C. gigas	Yaquina	ACE lab - PSU	131.96	71.97	31.29	138.305	109.824	27.158
Summer 2017	2017-08-14	YA.PO.2	C. gigas	Yaquina	ACE lab - PSU	129.36	61.55	32.46	145.833	102.915	31.1382
Summer 2017	2017-08-14	YA.PO.2	C. gigas	Yaquina	ACE lab - PSU	127.07	75.42	47.68	170.395	139.104	30.51
Summer 2017	2017-08-14	YA.PO.2	C. gigas	Yaquina	ACE lab - PSU	138.24	75.4	43.3	157.321	102.416	36.036
Summer 2017	2017-08-14	YA.PO.2	C. gigas	Yaquina	ACE lab - PSU	124.88	65.95	27.31	117.01	80.354	26.323
Summer 2017	2017-08-14	YA.PO.2	C. gigas	Yaquina	ACE lab - PSU	139.39	59.18	38.8	172.152	121.036	40.853
Summer 2017	2017-08-14	YA.PO.5	C. gigas	Yaquina	ACE lab - PSU	128.76	82.45	28.06	130.986	107.89	21.801
Summer 2017	2017-08-14	YA.PO.5	C. gigas	Yaquina	ACE lab - PSU	122.61	70.32	36.12	178.192	130.14	44.205
Summer 2017	2017-08-14	YA.PO.5	C. gigas	Yaquina	ACE lab - PSU	114.74	72.45	30.87	141.533	100.331	34.558
Summer 2017	2017-08-14	YA.PO.5	C. gigas	Yaquina	ACE lab - PSU	136.4	65.45	32.31	167.742	121.797	39.731
Summer 2017	2017-08-14	YA.PO.5	C. gigas	Yaquina	ACE lab - PSU	139.05	59.37	31.56	103.986	81.366	21.558
Summer 2017	2017-08-15	AA.WP.FC.1a	M. falcata	Fall Creek (Alsea)	ACE lab - PSU	82.68	40.33	24.23	53.766	28.885	19.13
Summer 2017	2017-08-15	AA.WP.FC.1b	M. falcata	Fall Creek (Alsea)	ACE lab - PSU	38.35	20.76	11.5	5.782	2.681	2.314
Summer 2017	2017-08-15	AA.WP.FC.1c	M. falcata	Fall Creek (Alsea)	ACE lab - PSU	81.74	40.13	24.49	52.394	24.97	21.29
Summer 2017	2017-08-15	AA.WP.FC.1d	M. falcata	Fall Creek (Alsea)	ACE lab - PSU	58.96	29.92	17.1	18.747	8.358	6.977
Summer 2017	2017-08-15	AA.WP.FC.1e	M. falcata	Fall Creek (Alsea)	ACE lab - PSU	65.96	33.57	19.36	26.96	12.502	8.902
Summer 2017	2017-08-15	AA.WP.FC.2a	M. falcata	Fall Creek (Alsea)	ACE lab - PSU	71.2	34.64	21.48	32.984	15.421	13.494
Summer 2017	2017-08-15	AA.WP.FC.2b	M. falcata	Fall Creek (Alsea)	ACE lab - PSU	86.57	41.79	25.73	64.2	34.578	17.998
Summer 2017	2017-08-15	AA.WP.FC.2c	M. falcata	Fall Creek (Alsea)	ACE lab - PSU	72.17	36.65	21.54	38.235	17.528	14.165
Summer 2017	2017-08-15	AA.WP.FC.2d	M. falcata	Fall Creek (Alsea)	ACE lab - PSU	53.65	27.71	15.56	15.964	7.873	5.709
Summer 2017	2017-08-15	AA.WP.FC.2e	M. falcata	Fall Creek (Alsea)	ACE lab - PSU	59.14	30.11	17.12	20.013	9.675	8.128
Summer 2017	2017-08-15	AA.WP.FC.3a	M. falcata	Fall Creek (Alsea)	ACE lab - PSU	76.04	39.13	22.72	43.723	22.075	14.787
Summer 2017	2017-08-15	AA.WP.FC.3b	M. falcata	Fall Creek (Alsea)	ACE lab - PSU	80.43	41.43	23.91	49.746	23.883	17.137
Summer 2017	2017-08-15	AA.WP.FC.3c	M. falcata	Fall Creek (Alsea)	ACE lab - PSU	59.86	30.76	16.89	19.89	9.016	7.663
Summer 2017	2017-08-15	AA.WP.FC.3d	M. falcata	Fall Creek (Alsea)	ACE lab - PSU	86.43	42.18	24.18	59.768	32.399	19.014
Summer 2017	2017-08-15	AA.WP.FC.3e	M. falcata	Fall Creek (Alsea)	ACE lab - PSU	56.41	28.55	15.33	16.02	7.86	5.725
Summer 2017	2017-08-15	AA.WP.LC.1a	M. falcata	Lobster Creek (Alsea)	ACE lab - PSU	62.75	31.3	18.33	25.867	12.889	8.603
Summer 2017	2017-08-15	AA.WP.LC.1b	M. falcata	Lobster Creek (Alsea)	ACE lab - PSU	48.75	24.36	14.51	10.989	5.135	3.886
Summer 2017	2017-08-15	AA.WP.LC.1c	M. falcata	Lobster Creek (Alsea)	ACE lab - PSU	73.16	34.07	21.7	39.034	21.321	12.441
Summer 2017	2017-08-15	AA.WP.LC.1d	M. falcata	Lobster Creek (Alsea)	ACE lab - PSU	48.92	24.24	13.99	11.175	5.4	4.459
Summer 2017	2017-08-15	AA.WP.LC.1e	M. falcata	Lobster Creek (Alsea)	ACE lab - PSU	53.94	25.03	15.53	13.749	6.682	5.367
Summer 2017	2017-08-15	AA.WP.LC.2a	M. falcata	Lobster Creek (Alsea)	ACE lab - PSU	65.52	32.24	20.46	30.449	15.949	9.284
Summer 2017	2017-08-15	AA.WP.LC.2b	M. falcata	Lobster Creek (Alsea)	ACE lab - PSU	79.52	34.73	21.96	39.485	20.423	13.409
Summer 2017	2017-08-15	AA.WP.LC.2c	M. falcata	Lobster Creek (Alsea)	ACE lab - PSU	52.17	25.9	15.05	13.293	6.663	5.713
Summer 2017	2017-08-15	AA.WP.LC.2d	M. falcata	Lobster Creek (Alsea)	ACE lab - PSU	55.78	27.2	15.33	15.287	8.023	4.597
Summer 2017	2017-08-15	AA.WP.LC.2e	M. falcata	Lobster Creek (Alsea)	ACE lab - PSU	46.6	23.79	13.76	9.772	4.929	3.551
Summer 2017	2017-08-15	AA.WP.LC.3a	M. falcata	Lobster Creek (Alsea)	ACE lab - PSU	64.8	30.42	18.42	25.513	13.475	8.169
Summer 2017	2017-08-15	AA.WP.LC.3b	M. falcata	Lobster Creek (Alsea)	ACE lab - PSU	51.62	23.71	15.18	11.712	5.814	4.328
Summer 2017	2017-08-15	AA.WP.LC.3c	M. falcata	Lobster Creek (Alsea)	ACE lab - PSU	60.59	27.08	17.94	20.783	10.846	7.645
Summer 2017	2017-08-15	AA.WP.LC.3d	M. falcata	Lobster Creek (Alsea)	ACE lab - PSU	56.93	27.22	15.66	15.758	7.787	5.861
Summer 2017	2017-08-15	AA.WP.LC.3e	M. falcata	Lobster Creek (Alsea)	ACE lab - PSU	45.58	22.61	12.69	8.412	4.369	2.968
Spring 2018	2018-05-18	NM.SC.2	M. arenaria	Nehalem	ACE lab - PSU	80.73	45.52	32.53	94.107	18.809	30.667
Spring 2018	2018-05-18	NM.SC.2	M. arenaria	Nehalem	ACE lab - PSU	68.94	41.65	24.93	60.338	11.87	21.059
Spring 2018	2018-05-18	NM.SC.2	M. arenaria	Nehalem	ACE lab - PSU	81.13	47.2	30.8	103.746	16.484	40.723
Spring 2018	2018-05-18	NM.SC.2	M. arenaria	Nehalem	ACE lab - PSU	92.74	53.29	39.41	130.572	32.485	45.753
Spring 2018	2018-05-18	NM.SC.2	M. arenaria	Nehalem	ACE lab - PSU	90.63	52.18	34.23	118.727	24.428	42.706
Spring 2018	2018-05-18	NM.SC.4	M. arenaria	Nehalem	ACE lab - PSU	77.85	42.18	28.59	69.118	16.276	27.216
Spring 2018	2018-05-18	NM.SC.4	M. arenaria	Nehalem	ACE lab - PSU	83.36	48.62	30.13	86.5	18.92	26.622
Spring 2018	2018-05-18	NM.SC.4	M. arenaria	Nehalem	ACE lab - PSU	79.8	45.7	31.98	76.999	16.857	26.926
Spring 2018	2018-05-18	NM.SC.4	M. arenaria	Nehalem	ACE lab - PSU	86.9	51.33	34.61	99.008	25.951	37.092
Spring 2018	2018-05-18	NM.SC.4	M. arenaria	Nehalem	ACE lab - PSU	76.88	44.15	30.51	72.822	15.675	27.172
Spring 2018	2018-05-18	NM.SC.5	M. arenaria	Nehalem	ACE lab - PSU	74.92	44.96	29.74	70.425	16.154	23.059
Spring 2018	2018-05-18	NM.SC.5	M. arenaria	Nehalem	ACE lab - PSU	70.92	45.2	32.06	63.137	15.367	22.898
Spring 2018	2018-05-18	NM.SC.5	M. arenaria	Nehalem	ACE lab - PSU	90.28	51.13	36.51	126.649	28.8	38.665
Spring 2018	2018-05-18	NM.SC.5	M. arenaria	Nehalem	ACE lab - PSU	86.34	53	36.86	123.006	23.62	46.902
Spring 2018	2018-05-18	NM.SC.5	M. arenaria	Nehalem	ACE lab - PSU	87.24	49.79	35.92	107.927	25.526	34.394
Spring 2018	2018-05-19	NA.SC.2	M. arenaria	Nestucca	ACE lab - PSU	78.97	45.72	33.5	71.286	14.48	23.899
Spring 2018	2018-05-19	NA.SC.2	M. arenaria	Nestucca	ACE lab - PSU	86.1	49.83	29.71	72.326	16.035	26.658
Spring 2018	2018-05-19	NA.SC.2	M. arenaria	Nestucca	ACE lab - PSU	62.5	37.18	23.36	36.489	6.644	15.126
Spring 2018	2018-05-19	NA.SC.2	M. arenaria	Nestucca	ACE lab - PSU	86.72	55.7	35.31	104.851	25.557	37.893
Spring 2018	2018-05-19	NA.SC.2	M. arenaria	Nestucca	ACE lab - PSU	69.7	39.95	26.49	45.386	11.271	20.224
Spring 2018	2018-05-19	NA.SC.3	M. arenaria	Nestucca	ACE lab - PSU	69.43	39.91	25.64	40.841	9.212	15.553
Spring 2018	2018-05-19	NA.SC.3	M. arenaria	Nestucca	ACE lab - PSU	66.14	40.02	25.74	37.602	9.299	13.707
Spring 2018	2018-05-19	NA.SC.3	M. arenaria	Nestucca	ACE lab - PSU	75.45	44.56	30.09	62	13.326	21.018
Spring 2018	2018-05-19	NA.SC.3	M. arenaria	Nestucca	ACE lab - PSU	75.68	45.38	27.46	59.919	13.398	24.29
Spring 2018	2018-05-19	NA.SC.3	M. arenaria	Nestucca	ACE lab - PSU	73.48	43.41	26.47	56.563	12.304	20.575
Spring 2018	2018-05-19	NA.SC.4	M. arenaria	Nestucca	ACE lab - PSU	87.16	48.6	33.71	94.468	21.236	33.958
Spring 2018	2018-05-19	NA.SC.4	M. arenaria	Nestucca	ACE lab - PSU	69.14	41.71	24.96	44.94	10.153	18.342
Spring 2018	2018-05-19	NA.SC.4	M. arenaria	Nestucca	ACE lab - PSU	80.18	47.69	32.42	75.158	18.492	26.876
Spring 2018	2018-05-19	NA.SC.4	M. arenaria	Nestucca	ACE lab - PSU	72.69	45.54	29.15	61.437	12.4	25.233
Spring 2018	2018-05-19	NA.SC.4	M. arenaria	Nestucca	ACE lab - PSU	66.75	39.19	24.47	41.217	9.221	16.878
Spring 2018	2018-05-20	SA.SC.2	M. arenaria	Siuslaw	ACE lab - PSU	62.17	38.44	24.61	43.156	8.397	16.298
Spring 2018	2018-05-20	SA.SC.2	M. arenaria	Siuslaw	ACE lab - PSU	86.89	54.3	34.47	101.769	22.911	40.094
Spring 2018	2018-05-20	SA.SC.2	M. arenaria	Siuslaw	ACE lab - PSU	94.03	53.84	34.88	116.408	30.661	35.026
Spring 2018	2018-05-20	SA.SC.2	M. arenaria	Siuslaw	ACE lab - PSU	84.4	47.57	29.86	71.293	17.422	25.755
Spring 2018	2018-05-20	SA.SC.2	M. arenaria	Siuslaw	ACE lab - PSU	73.87	42.64	25.39	52.261	10.198	17.196
Spring 2018	2018-05-20	SA.SC.4	M. arenaria	Siuslaw	ACE lab - PSU	93.88	57.91	37.19	150.939	35.979	64.889
Spring 2018	2018-05-20	SA.SC.4	M. arenaria	Siuslaw	ACE lab - PSU	65.39	38.16	25.73	46.305	10.19	21.719
Spring 2018	2018-05-20	SA.SC.4	M. arenaria	Siuslaw	ACE lab - PSU	67.61	40.18	26.3	42.555	9.696	19.461
Spring 2018	2018-05-20	SA.SC.4	M. arenaria	Siuslaw	ACE lab - PSU	87.67	49.58	34.92	116.334	28.686	52.128
Spring 2018	2018-05-20	SA.SC.4	M. arenaria	Siuslaw	ACE lab - PSU	81.52	48.65	33.87	87.647	18.203	33.817
Spring 2018	2018-05-20	SA.SC.5	M. arenaria	Siuslaw	ACE lab - PSU	78.18	45.22	27.17	64.505	12.219	28.236
Spring 2018	2018-05-20	SA.SC.5	M. arenaria	Siuslaw	ACE lab - PSU	89.22	52.5	33.4	98.299	21.096	34.167
Spring 2018	2018-05-20	SA.SC.5	M. arenaria	Siuslaw	ACE lab - PSU	83.73	51.56	30.74	80.214	21.857	26.746
Spring 2018	2018-05-20	SA.SC.5	M. arenaria	Siuslaw	ACE lab - PSU	86.51	53.49	34.36	89.562	23.988	30.024
Spring 2018	2018-05-20	SA.SC.5	M. arenaria	Siuslaw	ACE lab - PSU	94.01	53.63	38.37	134.248	30.234	37.381
Spring 2018	2018-06-01	YA.SC.1	M. arenaria	Yaquina	ACE lab - PSU	57.26	35.13	20.55	29.718	5.559	13.491
Spring 2018	2018-06-01	YA.SC.1	M. arenaria	Yaquina	ACE lab - PSU	86.03	48.23	42.42	86.007	18.751	38.352
Spring 2018	2018-06-01	YA.SC.1	M. arenaria	Yaquina	ACE lab - PSU	74.17	43.71	28.45	56.847	12.178	26.581
Spring 2018	2018-06-01	YA.SC.1	M. arenaria	Yaquina	ACE lab - PSU	107.81	60.64	39.1	174.256	39.287	87.092
Spring 2018	2018-06-01	YA.SC.1	M. arenaria	Yaquina	ACE lab - PSU	54.12	32.06	22.07	31.206	4.61	13.18
Spring 2018	2018-06-01	YA.SC.2	M. arenaria	Yaquina	ACE lab - PSU	59.06	32.83	20.37	28.403	5.048	14.487
Spring 2018	2018-06-01	YA.SC.2	M. arenaria	Yaquina	ACE lab - PSU	76.71	45.98	25.55	60.939	10.804	31.993
Spring 2018	2018-06-01	YA.SC.2	M. arenaria	Yaquina	ACE lab - PSU	77.67	46.31	31.17	72.415	16.244	31.322
Spring 2018	2018-06-01	YA.SC.2	M. arenaria	Yaquina	ACE lab - PSU	85.86	52.01	33.41	84.966	21.329	34.526
Spring 2018	2018-06-01	YA.SC.2	M. arenaria	Yaquina	ACE lab - PSU	75.55	42.05	27.05	65.32	11.755	29.186
Spring 2018	2018-06-01	YA.SC.4	M. arenaria	Yaquina	ACE lab - PSU	76.58	46.52	25.84	50.19	11.438	27.175
Spring 2018	2018-06-01	YA.SC.4	M. arenaria	Yaquina	ACE lab - PSU	93.06	54.07	35.76	125.17	24.663	49.949
Spring 2018	2018-06-01	YA.SC.4	M. arenaria	Yaquina	ACE lab - PSU	70.26	42.13	25.58	46.648	9.107	22.862
Spring 2018	2018-06-01	YA.SC.4	M. arenaria	Yaquina	ACE lab - PSU	77.4	47.32	28.31	68.371	14.553	33.439
Spring 2018	2018-06-01	YA.SC.4	M. arenaria	Yaquina	ACE lab - PSU	60.8	40.1	25.33	42.791	10.056	17.121
Spring 2018	2018-06-02	CB.SC.1	M. arenaria	Coos	ACE lab - PSU	64.49	40.46	23.3	40.67	7.521	18.399
Spring 2018	2018-06-02	CB.SC.1	M. arenaria	Coos	ACE lab - PSU	99	58.21	36.07	119.266	33.151	49.108
Spring 2018	2018-06-02	CB.SC.1	M. arenaria	Coos	ACE lab - PSU	78.62	48.34	28.58	67.798	15.92	30.25
Spring 2018	2018-06-02	CB.SC.1	M. arenaria	Coos	ACE lab - PSU	90.78	52.48	32.66	93.016	28.179	30.804
Spring 2018	2018-06-02	CB.SC.1	M. arenaria	Coos	ACE lab - PSU	71	45.51	25.69	42.896	11.262	18.395
Spring 2018	2018-06-02	CB.SC.3	M. arenaria	Coos	ACE lab - PSU	83.75	52.13	30.39	76.805	18.607	35.423
Spring 2018	2018-06-02	CB.SC.3	M. arenaria	Coos	ACE lab - PSU	73.67	42.09	28.55	55.053	14.467	21.969
Spring 2018	2018-06-02	CB.SC.3	M. arenaria	Coos	ACE lab - PSU	57.76	35.06	22.78	28.666	5.963	9.467
Spring 2018	2018-06-02	CB.SC.3	M. arenaria	Coos	ACE lab - PSU	75.32	47.3	29.56	69.604	24.239	22.47
Spring 2018	2018-06-02	CB.SC.3	M. arenaria	Coos	ACE lab - PSU	47.68	27.34	17.07	12.92	3.165	5.406
Spring 2018	2018-06-02	CB.SC.5	M. arenaria	Coos	ACE lab - PSU	68.25	43.52	29.52	51.679	13.376	15.605
Spring 2018	2018-06-02	CB.SC.5	M. arenaria	Coos	ACE lab - PSU	81.41	47.52	30.47	72.13	21.496	24.885
Spring 2018	2018-06-02	CB.SC.5	M. arenaria	Coos	ACE lab - PSU	77.91	46.93	31.35	75.047	22.627	23.632
Spring 2018	2018-06-02	CB.SC.5	M. arenaria	Coos	ACE lab - PSU	73.67	42.77	25.08	45.952	15.475	20.218
Spring 2018	2018-06-02	CB.SC.5	M. arenaria	Coos	ACE lab - PSU	76.86	43.95	29.11	57.211	14.781	20.455
Spring 2018	2018-06-03	AA.SC.3	M. arenaria	Alsea	ACE lab - PSU	87.5	51.58	30.55	70.539	17.121	31.816
Spring 2018	2018-06-03	AA.SC.3	M. arenaria	Alsea	ACE lab - PSU	84.76	49.54	34.69	90.276	20.974	32.965
Spring 2018	2018-06-03	AA.SC.3	M. arenaria	Alsea	ACE lab - PSU	60.08	35.28	22.21	28.25	6.128	12.576
Spring 2018	2018-06-03	AA.SC.3	M. arenaria	Alsea	ACE lab - PSU	97.98	57.15	38.05	120.724	33.055	46.881
Spring 2018	2018-06-03	AA.SC.3	M. arenaria	Alsea	ACE lab - PSU	90.47	52.13	35.44	96.258	22.964	32.585
Spring 2018	2018-06-03	AA.SC.4	M. arenaria	Alsea	ACE lab - PSU	61.81	35.97	22.29	28.45	6.084	11.325
Spring 2018	2018-06-03	AA.SC.4	M. arenaria	Alsea	ACE lab - PSU	63.84	38.82	26.23	40.894	6.773	16.389
Spring 2018	2018-06-03	AA.SC.4	M. arenaria	Alsea	ACE lab - PSU	106.77	60.89	43.94	189.717	38.503	80.761
Spring 2018	2018-06-03	AA.SC.4	M. arenaria	Alsea	ACE lab - PSU	109.58	63.85	42.78	163.029	36.392	68.004
Spring 2018	2018-06-03	AA.SC.4	M. arenaria	Alsea	ACE lab - PSU	59.76	34.88	25.84	34.795	6.526	12.831
Spring 2018	2018-06-03	AA.SC.5	M. arenaria	Alsea	ACE lab - PSU	95.03	56.59	37.78	117.675	25.085	58.907
Spring 2018	2018-06-03	AA.SC.5	M. arenaria	Alsea	ACE lab - PSU	61.54	35.1	22.48	28.931	5.757	12.253
Spring 2018	2018-06-03	AA.SC.5	M. arenaria	Alsea	ACE lab - PSU	96.61	56.97	41.63	144.574	33.161	58.578
Spring 2018	2018-06-03	AA.SC.5	M. arenaria	Alsea	ACE lab - PSU	58.06	32.87	21.04	24.471	4.845	10.351
Spring 2018	2018-06-03	AA.SC.5	M. arenaria	Alsea	ACE lab - PSU	90.86	51.76	35.5	97.249	22.053	43.115
Spring 2018	2018-06-09	SH.WP.1	M. falcata	Smith	ACE lab - PSU	62.55	29.95	19.26	24.863	11.469	8.889
Spring 2018	2018-06-09	SH.WP.1	M. falcata	Smith	ACE lab - PSU	76.72	36.22	23.04	45.699	22.554	13.435
Spring 2018	2018-06-09	SH.WP.1	M. falcata	Smith	ACE lab - PSU	61.06	29.98	18.02	21.935	10.553	7.038
Spring 2018	2018-06-09	SH.WP.1	M. falcata	Smith	ACE lab - PSU	53.79	27.17	16.42	14.961	7.129	6.513
Spring 2018	2018-06-09	SH.WP.1	M. falcata	Smith	ACE lab - PSU	68.85	32.47	19.75	29.038	14.179	11.961
Spring 2018	2018-06-09	SH.WP.2	M. falcata	Smith	ACE lab - PSU	71.32	34.28	21.47	35.025	17.855	13.545
Spring 2018	2018-06-09	SH.WP.2	M. falcata	Smith	ACE lab - PSU	75.48	34.35	21.01	37.41	16.007	14.738
Spring 2018	2018-06-09	SH.WP.2	M. falcata	Smith	ACE lab - PSU	58.43	27.44	17.34	18.631	8.635	7.995
Spring 2018	2018-06-09	SH.WP.2	M. falcata	Smith	ACE lab - PSU	65.07	30.32	18.79	24.132	10.517	8.372
Spring 2018	2018-06-09	SH.WP.2	M. falcata	Smith	ACE lab - PSU	48.19	23.83	14.07	11.09	5.66	3.695
Spring 2018	2018-06-09	SH.WP.3	M. falcata	Smith	ACE lab - PSU	72.85	33.48	21.2	36.225	17.531	12.721
Spring 2018	2018-06-09	SH.WP.3	M. falcata	Smith	ACE lab - PSU	66.12	31.78	20.37	28.533	12.508	10.664
Spring 2018	2018-06-09	SH.WP.3	M. falcata	Smith	ACE lab - PSU	63.35	29.01	18.44	22.509	10.682	9.023
Spring 2018	2018-06-09	SH.WP.3	M. falcata	Smith	ACE lab - PSU	77.52	36.3	22.84	44.177	21.872	13.833
Spring 2018	2018-06-09	SH.WP.3	M. falcata	Smith	ACE lab - PSU	46.3	22.76	13.84	9.729	4.535	4.405
Spring 2018	2018-06-09	WC.WP.1	M. falcata	Weatherly Creek	ACE lab - PSU	81.86	38.32	24.61	56.867	29.39	16.883
Spring 2018	2018-06-09	WC.WP.1	M. falcata	Weatherly Creek	ACE lab - PSU	71.49	32.43	20.63	34.306	17.986	12.887
Spring 2018	2018-06-09	WC.WP.1	M. falcata	Weatherly Creek	ACE lab - PSU	66.11	31.62	20.03	30.18	15.474	10.235
Spring 2018	2018-06-09	WC.WP.1	M. falcata	Weatherly Creek	ACE lab - PSU	60.16	29.27	17.17	21.374	11.394	7.779
Spring 2018	2018-06-09	WC.WP.1	M. falcata	Weatherly Creek	ACE lab - PSU	50.87	25.18	13.82	12.295	5.893	5.313
Spring 2018	2018-06-09	WC.WP.2	M. falcata	Weatherly Creek	ACE lab - PSU	61.96	29.84	17.77	23.47	11.769	8.935
Spring 2018	2018-06-09	WC.WP.2	M. falcata	Weatherly Creek	ACE lab - PSU	57.08	26.93	15.61	16.504	8.315	5.953
Spring 2018	2018-06-09	WC.WP.2	M. falcata	Weatherly Creek	ACE lab - PSU	66.33	31.15	19.01	27.024	14.038	9.548
Spring 2018	2018-06-09	WC.WP.2	M. falcata	Weatherly Creek	ACE lab - PSU	61.61	29.86	17.38	22.588	12.207	7.004
Spring 2018	2018-06-09	WC.WP.2	M. falcata	Weatherly Creek	ACE lab - PSU	55.81	25.49	15.44	14.552	7.264	6.007
Spring 2018	2018-06-09	WC.WP.3	M. falcata	Weatherly Creek	ACE lab - PSU	83.96	39.12	25.8	59.515	31.635	19.159
Spring 2018	2018-06-09	WC.WP.3	M. falcata	Weatherly Creek	ACE lab - PSU	67.14	31.15	20.79	32.465	16.193	11.611
Spring 2018	2018-06-09	WC.WP.3	M. falcata	Weatherly Creek	ACE lab - PSU	60.94	29.78	17.31	23.292	12.165	8.316
Spring 2018	2018-06-09	WC.WP.3	M. falcata	Weatherly Creek	ACE lab - PSU	60.5	30.4	18.28	25.659	13.63	8.518
Spring 2018	2018-06-09	WC.WP.3	M. falcata	Weatherly Creek	ACE lab - PSU	58.19	27.2	16.84	18.761	9.252	7.617
Spring 2018	2018-06-14	MA.WP.1	M. falcata	Millicoma	Hatfield MSC Lab	52.61	28.68	14.94	14.996	6.776	6.246
Spring 2018	2018-06-14	MA.WP.1	M. falcata	Millicoma	Hatfield MSC Lab	42.35	22.06	12.67	7.706	3.833	2.534
Spring 2018	2018-06-14	MA.WP.1	M. falcata	Millicoma	Hatfield MSC Lab	63.41	31.09	17.6	23.469	11.695	9.039
Spring 2018	2018-06-14	MA.WP.1	M. falcata	Millicoma	Hatfield MSC Lab	78.01	35.38	21.06	38.202	20.168	9.891
Spring 2018	2018-06-14	MA.WP.1	M. falcata	Millicoma	Hatfield MSC Lab	37.6	20.28	10.58	5.331	2.944	2.196
Spring 2018	2018-06-14	MA.WP.2	M. falcata	Millicoma	Hatfield MSC Lab	67.51	33.35	18.14	26.571	13.158	10.173
Spring 2018	2018-06-14	MA.WP.2	M. falcata	Millicoma	Hatfield MSC Lab	42.24	23.28	12.96	8.547	4.407	3.051
Spring 2018	2018-06-14	MA.WP.2	M. falcata	Millicoma	Hatfield MSC Lab	68.44	35.24	20.35	32.076	15.417	11.948
Spring 2018	2018-06-14	MA.WP.2	M. falcata	Millicoma	Hatfield MSC Lab	59.46	27.96	17.29	19.183	9.305	9.024
Spring 2018	2018-06-14	MA.WP.2	M. falcata	Millicoma	Hatfield MSC Lab	41.46	23.68	13.35	8.371	4.284	2.642
Spring 2018	2018-06-14	MA.WP.3	M. falcata	Millicoma	Hatfield MSC Lab	56.11	27.25	16.94	16.739	7.555	7.073
Spring 2018	2018-06-14	MA.WP.3	M. falcata	Millicoma	Hatfield MSC Lab	71.35	32.59	19.45	29.131	7.547	9.816
Spring 2018	2018-06-14	MA.WP.3	M. falcata	Millicoma	Hatfield MSC Lab	35.66	21.58	12.19	6.072	3.016	2.019
Spring 2018	2018-06-14	MA.WP.3	M. falcata	Millicoma	Hatfield MSC Lab	48.44	26.3	15.41	13.281	6.811	4.366
Spring 2018	2018-06-14	MA.WP.3	M. falcata	Millicoma	Hatfield MSC Lab	53.09	30.74	15.69	16.264	7.946	5.756
Spring 2018	2018-06-14	SH.SC.3	M. arenaria	Smith	Hatfield MSC Lab	85.76	51.88	32.82	85.921	17.284	33.077
Spring 2018	2018-06-14	SH.SC.3	M. arenaria	Smith	Hatfield MSC Lab	89.5	52.91	33.36	92.096	23.532	37.243
Spring 2018	2018-06-14	SH.SC.3	M. arenaria	Smith	Hatfield MSC Lab	85.66	52.17	34.63	93.692	21.032	38.308
Spring 2018	2018-06-14	SH.SC.3	M. arenaria	Smith	Hatfield MSC Lab	94.85	52.13	34.88	97.454	23.394	45.264
Spring 2018	2018-06-14	SH.SC.3	M. arenaria	Smith	Hatfield MSC Lab	91.21	51.82	36.99	100.248	22.458	44.084
Spring 2018	2018-06-14	SH.SC.4	M. arenaria	Smith	Hatfield MSC Lab	78.54	49.63	31.39	69.029	15.455	31.891
Spring 2018	2018-06-14	SH.SC.4	M. arenaria	Smith	Hatfield MSC Lab	69.41	39.75	26.8	51.522	7.974	21.704
Spring 2018	2018-06-14	SH.SC.4	M. arenaria	Smith	Hatfield MSC Lab	90.99	52.91	32.25	77.51	19.901	31.697
Spring 2018	2018-06-14	SH.SC.4	M. arenaria	Smith	Hatfield MSC Lab	82.29	53.49	35.58	95.309	19.654	40.162
Spring 2018	2018-06-14	SH.SC.4	M. arenaria	Smith	Hatfield MSC Lab	84.74	52.49	32.26	82.122	18.547	39.892
Spring 2018	2018-06-14	SH.SC.5	M. arenaria	Smith	Hatfield MSC Lab	72.91	45.43	32.58	68.328	13.094	27.594
Spring 2018	2018-06-14	SH.SC.5	M. arenaria	Smith	Hatfield MSC Lab	82.53	51.69	35.96	90.575	13.609	42.508
Spring 2018	2018-06-14	SH.SC.5	M. arenaria	Smith	Hatfield MSC Lab	66.16	39.08	26.79	40.688	8.538	20.811
Spring 2018	2018-06-14	SH.SC.5	M. arenaria	Smith	Hatfield MSC Lab	73.25	43.93	27.27	52.742	10.289	23.275
Spring 2018	2018-06-14	SH.SC.5	M. arenaria	Smith	Hatfield MSC Lab	59.35	36.35	21.73	26.465	5.195	12.228
Spring 2018	2018-06-15	CB.PO.3	C. gigas	Coos	Hatfield MSC Lab	120.48	60.87	32.82	127.493	86.369	31.453
Spring 2018	2018-06-15	CB.PO.3	C. gigas	Coos	Hatfield MSC Lab	111.82	67.13	37.29	141.109	108.074	30.753
Spring 2018	2018-06-15	CB.PO.3	C. gigas	Coos	Hatfield MSC Lab	124.6	49.46	41.29	159.716	117.7	29.111
Spring 2018	2018-06-15	CB.PO.3	C. gigas	Coos	Hatfield MSC Lab	110.41	64.21	34.15	155.194	117.6	34.438
Spring 2018	2018-06-15	CB.PO.3	C. gigas	Coos	Hatfield MSC Lab	116.93	70.34	33.24	115.243	88.627	25.609
Spring 2018	2018-06-15	CB.PO.4	C. gigas	Coos	Hatfield MSC Lab	118.04	58	39.27	137.557	103.597	29.278
Spring 2018	2018-06-15	CB.PO.4	C. gigas	Coos	Hatfield MSC Lab	104.34	68.87	31.65	145.295	97.538	30.31
Spring 2018	2018-06-15	CB.PO.4	C. gigas	Coos	Hatfield MSC Lab	113.2	74.27	41.38	179.535	123.976	39.133
Spring 2018	2018-06-15	CB.PO.4	C. gigas	Coos	Hatfield MSC Lab	110.64	89.38	36.27	184.774	128.609	30.118
Spring 2018	2018-06-15	CB.PO.4	C. gigas	Coos	Hatfield MSC Lab	125.59	59.99	39.42	167.85	132.678	33.258
Spring 2018	2018-06-15	CB.PO.5	C. gigas	Coos	Hatfield MSC Lab	97.53	86.04	39.49	155.793	112.633	40.382
Spring 2018	2018-06-15	CB.PO.5	C. gigas	Coos	Hatfield MSC Lab	108.66	69.13	49.93	151.746	115.382	35.42
Spring 2018	2018-06-15	CB.PO.5	C. gigas	Coos	Hatfield MSC Lab	121.85	73.87	43.56	222.5	154.141	54.782
Spring 2018	2018-06-15	CB.PO.5	C. gigas	Coos	Hatfield MSC Lab	118.81	68.63	43.68	157.676	127.823	27.957
Spring 2018	2018-06-15	CB.PO.5	C. gigas	Coos	Hatfield MSC Lab	115.76	68.67	35.84	162.549	110.804	47.448
Spring 2018	2018-06-18	SZ.SC.1	M. arenaria	Siletz	ACE lab - PSU	82.94	45.68	34.54	97.206	23.46	39.957
Spring 2018	2018-06-18	SZ.SC.1	M. arenaria	Siletz	ACE lab - PSU	69.07	40.29	25.41	44.865	11.595	22.676
Spring 2018	2018-06-18	SZ.SC.1	M. arenaria	Siletz	ACE lab - PSU	74.24	43.32	29.04	60.192	17.545	31.281
Spring 2018	2018-06-18	SZ.SC.1	M. arenaria	Siletz	ACE lab - PSU	72.13	41.71	28.71	63.2	13.898	22.546
Spring 2018	2018-06-18	SZ.SC.1	M. arenaria	Siletz	ACE lab - PSU	67.43	41.19	26.33	47.629	12.308	17.124
Spring 2018	2018-06-18	SZ.SC.2	M. arenaria	Siletz	ACE lab - PSU	72.07	41.86	28.95	60.449	16.412	22.22
Spring 2018	2018-06-18	SZ.SC.2	M. arenaria	Siletz	ACE lab - PSU	62.56	37.76	23.17	35.276	7.929	17.995
Spring 2018	2018-06-18	SZ.SC.2	M. arenaria	Siletz	ACE lab - PSU	53.82	34.31	20.67	20.762	5.115	9.791
Spring 2018	2018-06-18	SZ.SC.2	M. arenaria	Siletz	ACE lab - PSU	62.64	36.25	22.63	28.457	6.744	15.297
Spring 2018	2018-06-18	SZ.SC.2	M. arenaria	Siletz	ACE lab - PSU	52.02	29.67	20.97	23.371	5.192	10.567
Spring 2018	2018-06-18	SZ.SC5	M. arenaria	Siletz	ACE lab - PSU	57.03	37.03	22.07	36.667	7.547	16.453
Spring 2018	2018-06-18	SZ.SC5	M. arenaria	Siletz	ACE lab - PSU	62.8	36.27	25.21	37.658	8.625	15.333
Spring 2018	2018-06-18	SZ.SC5	M. arenaria	Siletz	ACE lab - PSU	69.91	42.05	31.04	55.743	15.234	23.395
Spring 2018	2018-06-18	SZ.SC5	M. arenaria	Siletz	ACE lab - PSU	57.96	34.96	20.63	25.268	7.282	11.561
Spring 2018	2018-06-18	SZ.SC5	M. arenaria	Siletz	ACE lab - PSU	61.42	32.83	23.41	34.286	7.214	11.662
Spring 2018	2018-06-18	YA.PO.2	C. gigas	Yaquina	ACE lab - PSU	89.72	64.92	39.18	78.477	63.449	14.527
Spring 2018	2018-06-18	YA.PO.2	C. gigas	Yaquina	ACE lab - PSU	95.88	54.58	37.1	89.97	60.26	27.031
Spring 2018	2018-06-18	YA.PO.2	C. gigas	Yaquina	ACE lab - PSU	98.85	54.31	36.38	84.201	68.206	15.841
Spring 2018	2018-06-18	YA.PO.2	C. gigas	Yaquina	ACE lab - PSU	105.71	54.96	33.34	78.142	57.98	16.096
Spring 2018	2018-06-18	YA.PO.2	C. gigas	Yaquina	ACE lab - PSU	92.58	76.75	32.63	79.177	62.456	16.291
Spring 2018	2018-06-18	YA.PO.3	C. gigas	Yaquina	ACE lab - PSU	100.17	51.85	25.81	84.653	55.065	22.195
Spring 2018	2018-06-18	YA.PO.3	C. gigas	Yaquina	ACE lab - PSU	111.79	68.82	30.07	92.315	75.204	16.675
Spring 2018	2018-06-18	YA.PO.3	C. gigas	Yaquina	ACE lab - PSU	93.91	62.6	36.47	119.88	80.572	24.683
Spring 2018	2018-06-18	YA.PO.3	C. gigas	Yaquina	ACE lab - PSU	98.15	59.5	26.38	109.97	74.574	20.686
Spring 2018	2018-06-18	YA.PO.3	C. gigas	Yaquina	ACE lab - PSU	96.7	64.03	40.91	136.26	99.241	32.647
Spring 2018	2018-06-18	YA.PO.5	C. gigas	Yaquina	ACE lab - PSU	107.11	65.84	30.07	111.498	84.642	25.68
Spring 2018	2018-06-18	YA.PO.5	C. gigas	Yaquina	ACE lab - PSU	109.8	74.46	42.98	116.179	87.696	25.322
Spring 2018	2018-06-18	YA.PO.5	C. gigas	Yaquina	ACE lab - PSU	109.72	62.8	36.35	131.923	87.802	30.348
Spring 2018	2018-06-18	YA.PO.5	C. gigas	Yaquina	ACE lab - PSU	99.5	60.09	36.67	91.182	60.488	22.84
Spring 2018	2018-06-18	YA.PO.5	C. gigas	Yaquina	ACE lab - PSU	95.96	78.38	36.02	104.395	80.863	22.895

## Sheet: Table S6-POCIS site variables
Site charactaristics		Herbicide detections (ng/POCIS)				Physical watershed charactaristics				Management watershed charactaristics (%)
Site	Watershed.Area	Atrazine	Hexazinone	MSM	SMM	Slope (%)	Area (km2)	Annual Precipitation (cm)	Average temperature (°C)	Herb_notif	ind_priv	State	Federal	Tribal
CB.1	Coos and Millicoma	232	138	<RL	<RL	21.9	602.926	193.04	12.555	2.3	80.3	0	19.5	0
MA.4	Coos and Millicoma	185	117	<RL	<RL	21.3	172.274	203.454	9.855	1.95	92.2	7.8	0	0
MA.5	Coos and Millicoma	253.33	117.33	<RL	<RL	22.5	382.216	202.184	13.455	0.88	60.6	39.2	0	0
NM.1	Nehalem	11.93	<RL	<RL	1.8	11.6	50.1163	411.48	9.205	0	97.7	2.3	0	0
NM.4	Nehalem	6.05	1.09	<RL	<RL	12.7	147.784	222.504	10.43	1.7	69.5	30.5	0	0
SH.1	Smith and Weatherly	<RL	11.6	<RL	1.55	21.1	119.932	237.744	10.335	0.17	19	0	81	0
SH.2	Smith and Weatherly	131	816	1.35	36.3	24.6	65.0796	160.528	10.515	15.3	50.3	0	49.7	0
SH.3	Smith and Weatherly	139	212	<RL	1.92	22.2	279.344	142.24	12.14	4.05	38.7	0	61.3	0
SH.4	Smith and Weatherly	164	103	<RL	2.78	22.2	941.993	185.928	15.225	2.97	41.3	0	58.4	0
SZ.1	Siletz	<RL	38	<RL	<RL	17.1	760.911	266.7	9.1	0.42	83.2	0	16.8	0
SZ.3	Siletz	<RL	14	<RL	<RL	19.6	297.104	327.66	12.265	0.34	82.2	3.8	11.2	2.4
WY.1	Smith and Weatherly	466	963	<RL	1.16	23.8	32.2202	158.496	8.93	7.5	87.2	0	12.8	0

## Sheet: Figure S1-Bivalve locations
Figure S1 - Bivalve sampling site catchments across two collection seasons. Watershed outlines represent catchment drainages above sampling locations.

## Sheet: Figure S2-POCIS cor matrices
Figure S2A. Correlation matrix of untransformed ownership/management variables and total POCIS accumulation
Figure S2B. Correlation matrix of untransformed physical watershed variables and total POCIS accumulation

## Sheet: Figure S3-Bivalve lipid pie
Figure S3. Proportions of average body burdens of all pesticide classes by species before (A) and after (B) lipid normalization.
